# Supplementary material for: Deuteration promotes circularly polarized light emission by suppression of vibration
Source: Nat Commun. 2025 Dec 18;17:678. doi: 10.1038/s41467-025-67342-y (PMC12820309; doi:10.1038/s41467-025-67342-y)
Supplement: Supplementary file 5 — Source Data [file 41467_2025_67342_MOESM5_ESM.zip]

Archive with 8 entries (7 files):
- Source Data/
- Source Data/SourceData Fig.1.xlsx
- Source Data/SourceData Fig.2.xlsx
- Source Data/SourceData Fig.3.xlsx
- Source Data/SourceData Fig.4.xlsx
- Source Data/SourceData Fig.5.xlsx
- Source Data/SourceData Supplementary Fig. 17.xlsx
- Source Data/SourceData Supplementary Fig. 42.xlsx
