# Supplementary material for: Deuteration promotes circularly polarized light emission by suppression of vibration
Source: Nat Commun. 2025 Dec 18;17:678. doi: 10.1038/s41467-025-67342-y (PMC12820309; doi:10.1038/s41467-025-67342-y)
Supplement: Supplementary file 5 — Source Data [file 41467_2025_67342_MOESM5_ESM.zip › Source Data/SourceData Fig.1.xlsx]

## Sheet: Fig. 1b
R/S-MeCzCN			R/S-CzCN			R/S-D(16)CzCN			R/S-MeCzCN			R/S-CzCN			R/S-D(16)CzCN
Wavelength (nm)	Norm. Absorption		Wavelength (nm)	Norm. Absorption		Wavelength (nm)	Norm. Absorption		Wavelength (nm)	Norm. PL Intensity		Wavelength (nm)	Norm. PL Intensity		Wavelength (nm)	Norm. PL Intensity
230	0.99049		230	1		230	1		400	0.00621		400	0.0483		400	0.00384
230.2	0.99205		230.2	0.9986		232	0.98197		400.2	0.0061		400.2	0.04824		400.2	0.00364
230.4	0.99376		230.4	0.99736		234	0.9576		400.4	0.00597		400.4	0.04817		400.4	0.00342
230.6	0.99517		230.6	0.99584		236	0.9321		400.6	0.00586		400.6	0.04812		400.6	0.00317
230.8	0.99652		230.8	0.99432		238	0.90737		400.8	0.00575		400.8	0.04806		400.8	0.00291
231	0.99745		231	0.99253		240	0.88353		401	0.00567		401	0.04799		401	0.00267
231.2	0.99879		231.2	0.99083		242	0.85934		401.2	0.00556		401.2	0.04795		401.2	0.00243
231.4	0.99915		231.4	0.98892		244	0.82666		401.4	0.00547		401.4	0.04788		401.4	0.00223
231.6	0.99993		231.6	0.98706		246	0.79458		401.6	0.00538		401.6	0.04783		401.6	0.00202
231.8	1		231.8	0.98498		248	0.7587		401.8	0.00527		401.8	0.04779		401.8	0.00186
232	0.99986		232	0.98268		250	0.72188		402	0.00518		402	0.04774		402	0.00171
232.2	0.99922		232.2	0.98034		252	0.68191		402.2	0.00505		402.2	0.0477		402.2	0.00154
232.4	0.99858		232.4	0.97799		254	0.64034		402.4	0.00494		402.4	0.04768		402.4	0.00137
232.6	0.99674		232.6	0.97552		256	0.59734		402.6	0.00483		402.6	0.04765		402.6	0.00123
232.8	0.99546		232.8	0.97289		258	0.55678		402.8	0.00473		402.8	0.04765		402.8	0.00111
233	0.99418		233	0.97035		260	0.5177		403	0.00462		403	0.04765		403	0.000965197
233.2	0.99255		233.2	0.96749		262	0.48135		403.2	0.00453		403.2	0.04765		403.2	0.000853828
233.4	0.99056		233.4	0.96454		264	0.452		403.4	0.00444		403.4	0.04768		403.4	0.000723898
233.6	0.98893		233.6	0.96135		266	0.42442		403.6	0.00435		403.6	0.04768		403.6	0.000612529
233.8	0.98602		233.8	0.95813		268	0.40278		403.8	0.00427		403.8	0.04772		403.8	0.000519722
234	0.98304		234	0.95501		270	0.38949		404	0.00418		404	0.04774		404	0.000445476
234.2	0.97978		234.2	0.95177		272	0.37639		404.2	0.00409		404.2	0.04779		404.2	0.000408353
234.4	0.97715		234.4	0.94865		274	0.36702		404.4	0.00403		404.4	0.04781		404.4	0.000352668
234.6	0.97396		234.6	0.94563		276	0.36488		404.6	0.00392		404.6	0.04786		404.6	0.000315545
234.8	0.97148		234.8	0.94278		278	0.3647		404.8	0.00383		404.8	0.0479		404.8	0.000296984
235	0.96814		235	0.9398		280	0.36844		405	0.00374		405	0.04795		405	0.000241299
235.2	0.96509		235.2	0.93685		282	0.37858		405.2	0.00365		405.2	0.04799		405.2	0.000185615
235.4	0.96112		235.4	0.93376		284	0.38327		405.4	0.00357		405.4	0.04804		405.4	0.000111369
235.6	0.95792		235.6	0.93102		286	0.39596		405.6	0.00348		405.6	0.0481		405.6	5.56845e-05
235.8	0.95452		235.8	0.92819		288	0.40971		405.8	0.00337		405.8	0.04817		405.8	1.85615e-05
236	0.95104		236	0.92524		290	0.42068		406	0.00328		406	0.04826		406	0
236.2	0.94749		236.2	0.92256		292	0.43142		406.2	0.00319		406.2	0.04833		406.2	0
236.4	0.9443		236.4	0.92009		294	0.44203		406.4	0.00311		406.4	0.04842		406.4	1.85615e-05
236.6	0.94004		236.6	0.91729		296	0.44239		406.6	0.003		406.6	0.04853		406.6	5.56845e-05
236.8	0.93593		236.8	0.91463		298	0.43231		406.8	0.00289		406.8	0.04862		406.8	0.000111369
237	0.93266		237	0.91235		300	0.41641		407	0.0028		407	0.04875		407	0.00012993
237.2	0.92883		237.2	0.90957		302	0.38457		407.2	0.00269		407.2	0.04886		407.2	0.000148492
237.4	0.925		237.4	0.90696		304	0.35901		407.4	0.00258		407.4	0.049		407.4	0.000185615
237.6	0.92166		237.6	0.90432		306	0.34359		407.6	0.00249		407.6	0.04913		407.6	0.000204176
237.8	0.91804		237.8	0.90169		308	0.32776		407.8	0.00241		407.8	0.04929		407.8	0.000222738
238	0.9145		238	0.89895		310	0.31234		408	0.00234		408	0.04945		408	0.000259861
238.2	0.91088		238.2	0.89656		312	0.29924		408.2	0.00228		408.2	0.04958		408.2	0.000296984
238.4	0.90733		238.4	0.89383		314	0.2952		408.4	0.00221		408.4	0.04974		408.4	0.000352668
238.6	0.90385		238.6	0.89143		316	0.28981		408.6	0.00214		408.6	0.04992		408.6	0.000445476
238.8	0.90031		238.8	0.88896		318	0.28186		408.8	0.00208		408.8	0.0501		408.8	0.000519722
239	0.89761		239	0.88652		320	0.28186		409	0.00201		409	0.05028		409	0.000575406
239.2	0.89442		239.2	0.88427		322	0.28281		409.2	0.00195		409.2	0.05048		409.2	0.000649652
239.4	0.89151		239.4	0.88219		324	0.28542		409.4	0.00186		409.4	0.0507		409.4	0.000705336
239.6	0.88874		239.6	0.8797		326	0.27925		409.6	0.00179		409.6	0.05095		409.6	0.000779582
239.8	0.88597		239.8	0.87731		328	0.27593		409.8	0.00171		409.8	0.05122		409.8	0.00087239
240	0.88249		240	0.87491		330	0.27623		410	0.00164		410	0.05149		410	0.00102
240.2	0.87973		240.2	0.87208		332	0.277		410.2	0.00155		410.2	0.05175		410.2	0.00119
240.4	0.87618		240.4	0.86928		334	0.27534		410.4	0.00149		410.4	0.05205		410.4	0.00137
240.6	0.87363		240.6	0.86664		336	0.26354		410.6	0.00142		410.6	0.05234		410.6	0.0016
240.8	0.8705		240.8	0.86381		338	0.27344		410.8	0.00136		410.8	0.05263		410.8	0.0018
241	0.86759		241	0.86091		340	0.25393		411	0.00127		411	0.05296		411	0.00199
241.2	0.8649		241.2	0.85813		342	0.24948		411.2	0.0012		411.2	0.0533		411.2	0.00219
241.4	0.86284		241.4	0.8551		344	0.23288		411.4	0.00114		411.4	0.05366		411.4	0.00234
241.6	0.85943		241.6	0.85194		346	0.2225		411.6	0.00107		411.6	0.05404		411.6	0.00252
241.8	0.85787		241.8	0.84884		348	0.19652		411.8	0.00101		411.8	0.05444		411.8	0.00271
242	0.85603		242	0.84584		350	0.18988		412	0.000940734		412	0.05487		412	0.00293
242.2	0.85468		242.2	0.84291		352	0.17725		412.2	0.000896979		412.2	0.05529		412.2	0.00317
242.4	0.85312		242.4	0.83999		354	0.16498		412.4	0.000831346		412.4	0.0557		412.4	0.00342
242.6	0.85184		242.6	0.83699		356	0.15685		412.6	0.000765714		412.6	0.05612		412.6	0.00364
242.8	0.85		242.8	0.83392		358	0.14885		412.8	0.000700081		412.8	0.05657		412.8	0.00388
243	0.84851		243	0.83051		360	0.13989		413	0.000634448		413	0.05702		413	0.00416
243.2	0.84638		243.2	0.8269		362	0.13295		413.2	0.000568816		413.2	0.05749		413.2	0.00447
243.4	0.8446		243.4	0.8232		364	0.11985		413.4	0.000503183		413.4	0.05801		413.4	0.00477
243.6	0.8434		243.6	0.81977		366	0.1186		413.6	0.000437551		413.6	0.05852		413.6	0.00505
243.8	0.84184		243.8	0.81617		368	0.11261		413.8	0.000393796		413.8	0.05906		413.8	0.00535
244	0.84042		244	0.81254		370	0.10229		414	0.000328163		414	0.05962		414	0.00564
244.2	0.83893		244.2	0.80872		372	0.10164		414.2	0.000284408		414.2	0.0602		414.2	0.00596
244.4	0.83708		244.4	0.80487		374	0.08783		414.4	0.000218775		414.4	0.06083		414.4	0.00627
244.6	0.83488		244.6	0.80066		376	0.08409		414.6	0.00017502		414.6	0.06148		414.6	0.00655
244.8	0.83254		244.8	0.79667		378	0.08053		414.8	0.000131265		414.8	0.06213		414.8	0.00689
245	0.83013		245	0.79275		380	0.07751		415	8.75101e-05		415	0.0628		415	0.00722
245.2	0.8285		245.2	0.78905		382	0.07312		415.2	6.56326e-05		415.2	0.06349		415.2	0.00759
245.4	0.82658		245.4	0.78521		384	0.07003		415.4	4.37551e-05		415.4	0.06419		415.4	0.00796
245.6	0.82481		245.6	0.78158		386	0.06636		415.6	2.18775e-05		415.6	0.06493		415.6	0.00837
245.8	0.82296		245.8	0.77757		388	0.06476		415.8	2.18775e-05		415.8	0.06567		415.8	0.0088
246	0.82183		246	0.77365		390	0.06191		416	0		416	0.06645		416	0.0093
246.2	0.8197		246.2	0.76956		392	0.05954		416.2	2.18775e-05		416.2	0.06724		416.2	0.00984
246.4	0.81828		246.4	0.76557		394	0.05788		416.4	2.18775e-05		416.4	0.06806		416.4	0.01041
246.6	0.8165		246.6	0.76136		396	0.05657		416.6	4.37551e-05		416.6	0.06892		416.6	0.01099
246.8	0.81537		246.8	0.75747		398	0.05331		416.8	4.37551e-05		416.8	0.06977		416.8	0.0116
247	0.8131		247	0.7534		400	0.05041		417	6.56326e-05		417	0.07064		417	0.01221
247.2	0.81154		247.2	0.74941		402	0.05052		417.2	8.75101e-05		417.2	0.07154		417.2	0.01286
247.4	0.80983		247.4	0.74533		404	0.04886		417.4	0.000109388		417.4	0.07248		417.4	0.01353
247.6	0.80849		247.6	0.74129		406	0.04637		417.6	0.000131265		417.6	0.07342		417.6	0.01427
247.8	0.80693		247.8	0.73698		408	0.04566		417.8	0.000153143		417.8	0.07441		417.8	0.01502
248	0.80515		248	0.7327		410	0.04394		418	0.000196898		418	0.07541		418	0.01581
248.2	0.80345		248.2	0.72832		412	0.04264		418.2	0.000240653		418.2	0.07647		418.2	0.01665
248.4	0.8021		248.4	0.72402		414	0.04157		418.4	0.000306285		418.4	0.07754		418.4	0.01752
248.6	0.80026		248.6	0.71957		416	0.04044		418.6	0.00035004		418.6	0.07864		418.6	0.01843
248.8	0.79798		248.8	0.71512		418	0.03849		418.8	0.000415673		418.8	0.07976		418.8	0.01936
249	0.79593		249	0.7106		420	0.03623		419	0.000481306		419	0.08092		419	0.02031
249.2	0.79408		249.2	0.70612		422	0.03463		419.2	0.000568816		419.2	0.08211		419.2	0.02131
249.4	0.79153		249.4	0.70165		424	0.03404		419.4	0.000656326		419.4	0.08334		419.4	0.02235
249.6	0.78968		249.6	0.69732		426	0.03457		419.6	0.000743836		419.6	0.0846		419.6	0.02342
249.8	0.78748		249.8	0.69296		428	0.03232		419.8	0.000831346		419.8	0.0859		419.8	0.02456
250	0.7855		250	0.68871		430	0.03119		420	0.000940734		420	0.08724		420	0.02573
250.2	0.78344		250.2	0.68445		432	0.03054		420.2	0.00107		420.2	0.08863		420.2	0.02695
250.4	0.78159		250.4	0.6801		434	0.03101		420.4	0.0012		420.4	0.09007		420.4	0.02821
250.6	0.77918		250.6	0.67574		436	0.02989		420.6	0.00136		420.6	0.0915		420.6	0.02948
250.8	0.77727		250.8	0.67125		438	0.02929		420.8	0.00151		420.8	0.09298		420.8	0.03077
251	0.77592		251	0.66675		440	0.02793		421	0.00168		421	0.0945		421	0.03209
251.2	0.774		251.2	0.66215		442	0.02805		421.2	0.00188		421.2	0.09605		421.2	0.03341
251.4	0.77216		251.4	0.65782		444	0.02781		421.4	0.00208		421.4	0.09764		421.4	0.0348
251.6	0.7706		251.6	0.65347		446	0.02591		421.6	0.0023		421.6	0.09925		421.6	0.0361
251.8	0.76918		251.8	0.64916		448	0.0255		421.8	0.00254		421.8	0.10086		421.8	0.0374
252	0.76691		252	0.64469		450	0.02692		422	0.00278		422	0.10252		422	0.03889
252.2	0.76478		252.2	0.64017		452	0.02556		422.2	0.00304		422.2	0.10418		422.2	0.04019
252.4	0.76307		252.4	0.6356		454	0.02508		422.4	0.0033		422.4	0.10586		422.4	0.04167
252.6	0.76137		252.6	0.63093		456	0.02508		422.6	0.00359		422.6	0.10756		422.6	0.04316
252.8	0.7591		252.8	0.62633		458	0.02265		422.8	0.00387		422.8	0.10929		422.8	0.04483
253	0.75754		253	0.62183		460	0.02295		423	0.00418		423	0.11106		423	0.04631
253.2	0.75577		253.2	0.61736		462	0.02283		423.2	0.00451		423.2	0.11287		423.2	0.0478
253.4	0.75349		253.4	0.61257		464	0.02165		423.4	0.00483		423.4	0.11473		423.4	0.04928
253.6	0.75087		253.6	0.60781		466	0.02212		423.6	0.00518		423.6	0.11662		423.6	0.05095
253.8	0.74888		253.8	0.60324		468	0.02093		423.8	0.00554		423.8	0.11854		423.8	0.05244
254	0.74675		254	0.59864		470	0.0204		424	0.00591		424	0.12051		424	0.05411
254.2	0.74434		254.2	0.594		472	0.02022		424.2	0.0063		424.2	0.12255		424.2	0.05578
254.4	0.74179		254.4	0.58955		474	0.01933		424.4	0.00669		424.4	0.12464		424.4	0.05745
254.6	0.73959		254.6	0.58505		476	0.01921		424.6	0.00711		424.6	0.12679		424.6	0.0593
254.8	0.73696		254.8	0.5805		478	0.01933		424.8	0.00755		424.8	0.12898		424.8	0.06116
255	0.73384		255	0.57579		480	0.0188		425	0.00799		425	0.13125		425	0.06302
255.2	0.73129		255.2	0.57129		482	0.01809		425.2	0.00847		425.2	0.13353		425.2	0.06487
255.4	0.72838		255.4	0.56674		484	0.01809		425.4	0.00895		425.4	0.13586		425.4	0.06691
255.6	0.72568		255.6	0.56234		486	0.01773		425.6	0.00945		425.6	0.13826		425.6	0.06896
255.8	0.72284		255.8	0.55782		488	0.01797		425.8	0.00998		425.8	0.1407		425.8	0.071
256	0.72014		256	0.55341		490	0.01714		426	0.0105		426	0.14316		426	0.07323
256.2	0.71638		256.2	0.54887		492	0.01797		426.2	0.01105		426.2	0.14567		426.2	0.07545
256.4	0.71333		256.4	0.54437		494	0.01678		426.4	0.01157		426.4	0.14821		426.4	0.07768
256.6	0.70971		256.6	0.5397		496	0.0153		426.6	0.01214		426.6	0.15074		426.6	0.08009
256.8	0.70631		256.8	0.5353		498	0.01488		426.8	0.01271		426.8	0.15331		426.8	0.08232
257	0.70248		257	0.53092		500	0.01589		427	0.01328		427	0.1558		427	0.08455
257.2	0.69872		257.2	0.52659		502	0.01471		427.2	0.01387		427.2	0.15849		427.2	0.08696
257.4	0.69495		257.4	0.52214		504	0.01542		427.4	0.01446		427.4	0.16118		427.4	0.08919
257.6	0.6907		257.6	0.51796		506	0.01405		427.6	0.01507		427.6	0.16387		427.6	0.0916
257.8	0.68644		257.8	0.51375		508	0.0134		427.8	0.01571		427.8	0.16678		427.8	0.09401
258	0.68232		258	0.50952		510	0.01293		428	0.01634		428	0.16947		428	0.09661
258.2	0.67885		258.2	0.50538		512	0.01352		428.2	0.017		428.2	0.17238		428.2	0.09921
258.4	0.67495		258.4	0.50175		514	0.01311		428.4	0.01766		428.4	0.17507		428.4	0.10181
258.6	0.67126		258.6	0.49771		516	0.01275		428.6	0.01836		428.6	0.17798		428.6	0.10459
258.8	0.66735		258.8	0.49368		518	0.01239		428.8	0.01906		428.8	0.18089		428.8	0.10719
259	0.66302		259	0.48973		520	0.01216		429	0.0198		429	0.18403		429	0.10998
259.2	0.65891		259.2	0.48589		522	0.01145		429.2	0.02056		429.2	0.18694		429.2	0.11295
259.4	0.65458		259.4	0.48173		524	0.01139		429.4	0.02133		429.4	0.19008		429.4	0.11592
259.6	0.65018		259.6	0.47791		526	0.01156		429.6	0.02212		429.6	0.19322		429.6	0.1187
259.8	0.64585		259.8	0.47411		528	0.01121		429.8	0.02293		429.8	0.19635		429.8	0.12167
260	0.64223		260	0.47055		530	0.01127		430	0.02374		430	0.19949		430	0.12464
260.2	0.63755		260.2	0.46654		532	0.00931		430.2	0.02457		430.2	0.20285		430.2	0.1278
260.4	0.63301		260.4	0.46286		534	0.01073		430.4	0.02542		430.4	0.20621		430.4	0.13077
260.6	0.62875		260.6	0.45914		536	0.00895		430.6	0.0263		430.6	0.2098		430.6	0.13411
260.8	0.62471		260.8	0.45563		538	0.01097		430.8	0.02719		430.8	0.21316		430.8	0.13745
261	0.62059		261	0.45198		540	0.01073		431	0.02811		431	0.21674		431	0.14079
261.2	0.61704		261.2	0.44852		542	0.01044		431.2	0.02903		431.2	0.22033		431.2	0.14432
261.4	0.61321		261.4	0.44499		544	0.01014		431.4	0.02997		431.4	0.22391		431.4	0.14784
261.6	0.60966		261.6	0.44163		546	0.01044		431.6	0.03093		431.6	0.22749		431.6	0.15137
261.8	0.60512		261.8	0.4379		548	0.00937		431.8	0.0319		431.8	0.23108		431.8	0.1549
262	0.60058		262	0.4344		550	0.00949		432	0.03286		432	0.23489		432	0.15861
262.2	0.59647		262.2	0.43123		552	0.01085		432.2	0.03384		432.2	0.23847		432.2	0.16232
262.4	0.592		262.4	0.42784		554	0.00973		432.4	0.03487		432.4	0.24228		432.4	0.16622
262.6	0.58738		262.6	0.42448		556	0.00949		432.6	0.03588		432.6	0.24609		432.6	0.17012
262.8	0.58284		262.8	0.42146		558	0.0086		432.8	0.03693		432.8	0.2499		432.8	0.17401
263	0.57873		263	0.41826		560	0.00913		433	0.03798		433	0.25371		433	0.17791
263.2	0.57369		263.2	0.41493		562	0.00913		433.2	0.03907		433.2	0.25752		433.2	0.18181
263.4	0.5695		263.4	0.4119		564	0.00949		433.4	0.04017		433.4	0.26133		433.4	0.18571
263.6	0.5651		263.6	0.40886		566	0.00812		433.6	0.0413		433.6	0.26536		433.6	0.18979
263.8	0.56148		263.8	0.40566		568	0.00866		433.8	0.04246		433.8	0.26917		433.8	0.19387
264	0.5568		264	0.40262		570	0.00801		434	0.04367		434	0.2732		434	0.19796
264.2	0.55297		264.2	0.39984		572	0.00854		434.2	0.04489		434.2	0.27723		434.2	0.20223
264.4	0.54907		264.4	0.39722		574	0.00783		434.4	0.04616		434.4	0.28149		434.4	0.20668
264.6	0.54467		264.6	0.39439		576	0.00729		434.6	0.04745		434.6	0.28552		434.6	0.21095
264.8	0.54034		264.8	0.39161		578	0.007		434.8	0.04877		434.8	0.28978		434.8	0.21541
265	0.53644		265	0.38907		580	0.00777		435	0.0501		435	0.29404		435	0.21986
265.2	0.53232		265.2	0.38646		582	0.007		435.2	0.05146		435.2	0.29829		435.2	0.22432
265.4	0.52884		265.4	0.3838		584	0.00765		435.4	0.05286		435.4	0.30255		435.4	0.22877
265.6	0.52523		265.6	0.38138		586	0.00753		435.6	0.05428		435.6	0.30703		435.6	0.23341
265.8	0.52146		265.8	0.37913		588	0.00694		435.8	0.05572		435.8	0.31129		435.8	0.23805
266	0.51777		266	0.37676		590	0.00611		436	0.05721		436	0.31577		436	0.24269
266.2	0.51416		266.2	0.37449		592	0.00528		436.2	0.0587		436.2	0.32025		436.2	0.24752
266.4	0.5099		266.4	0.37205		594	0.00605		436.4	0.06021		436.4	0.32451		436.4	0.25216
266.6	0.50592		266.6	0.3697		596	0.00599		436.6	0.06172		436.6	0.32899		436.6	0.25698
266.8	0.50231		266.8	0.3675		598	0.00593		436.8	0.06329		436.8	0.33347		436.8	0.26162
267	0.49904		267	0.36537		600	0.00528		437	0.06487		437	0.33817		437	0.26645
267.2	0.49514		267.2	0.36305		602	0.00528		437.2	0.06651		437.2	0.34265		437.2	0.27128
267.4	0.4918		267.4	0.36109		604	0.00557		437.4	0.06817		437.4	0.34736		437.4	0.27629
267.6	0.48911		267.6	0.35916		606	0.00492		437.6	0.06985		437.6	0.35206		437.6	0.2813
267.8	0.48584		267.8	0.35732		608	0.00439		437.8	0.07156		437.8	0.35654		437.8	0.28613
268	0.48293		268	0.3555		610	0.00492		438	0.07329		438	0.36125		438	0.29114
268.2	0.48031		268.2	0.35388		612	0.00433		438.2	0.07504		438.2	0.36595		438.2	0.29615
268.4	0.4779		268.4	0.35226		614	0.00397		438.4	0.07681		438.4	0.37066		438.4	0.30135
268.6	0.4752		268.6	0.35076		616	0.00445		438.6	0.07863		438.6	0.37559		438.6	0.30654
268.8	0.47258		268.8	0.34917		618	0.00474		438.8	0.08049		438.8	0.38029		438.8	0.31174
269	0.46995		269	0.34764		620	0.00421		439	0.08241		439	0.38522		439	0.31712
269.2	0.46747		269.2	0.34602		622	0.00492		439.2	0.08438		439.2	0.39015		439.2	0.32232
269.4	0.46484		269.4	0.34455		624	0.0038		439.4	0.08637		439.4	0.39508		439.4	0.32789
269.6	0.46229		269.6	0.34305		626	0.00415		439.6	0.08841		439.6	0.40001		439.6	0.33327
269.8	0.45959		269.8	0.3415		628	0.00385		439.8	0.09049		439.8	0.40516		439.8	0.33884
270	0.45696		270	0.34002		630	0.0035		440	0.09259		440	0.41009		440	0.34422
270.2	0.4542		270.2	0.33874		632	0.00356		440.2	0.09473		440.2	0.41524		440.2	0.34979
270.4	0.45058		270.4	0.33717		634	0.00385		440.4	0.09694		440.4	0.42062		440.4	0.35536
270.6	0.44767		270.6	0.33586		636	0.00297		440.6	0.09917		440.6	0.42577		440.6	0.36093
270.8	0.44561		270.8	0.33468		638	0.00302		440.8	0.10147		440.8	0.43093		440.8	0.3665
271	0.44341		271	0.33354		640	0.00344		441	0.10379		441	0.43608		441	0.37188
271.2	0.44114		271.2	0.33233		642	0.00267		441.2	0.10615		441.2	0.44146		441.2	0.37726
271.4	0.44015		271.4	0.33149		644	0.00208		441.4	0.10853		441.4	0.44661		441.4	0.38283
271.6	0.43866		271.6	0.3304		646	0.00297		441.6	0.11096		441.6	0.45199		441.6	0.38821
271.8	0.43596		271.8	0.32926		648	0.00267		441.8	0.11341		441.8	0.45714		441.8	0.39378
272	0.43376		272	0.32825		650	0.00261		442	0.11591		442	0.46252		442	0.39935
272.2	0.43156		272.2	0.32711		652	0.00279		442.2	0.11844		442.2	0.46789		442.2	0.40492
272.4	0.42922		272.4	0.32605		654	0.0019		442.4	0.12098		442.4	0.47305		442.4	0.41049
272.6	0.42709		272.6	0.32508		656	0.00196		442.6	0.12356		442.6	0.4782		442.6	0.41624
272.8	0.42539		272.8	0.32426		658	0.00083022		442.8	0.12617		442.8	0.48358		442.8	0.42181
273	0.42298		273	0.32331		660	0.00231		443	0.12877		443	0.48873		443	0.42738
273.2	0.4217		273.2	0.3229		662	0.00231		443.2	0.13142		443.2	0.49411		443.2	0.43276
273.4	0.42056		273.4	0.32215		664	0.00107		443.4	0.13411		443.4	0.49926		443.4	0.43833
273.6	0.41865		273.6	0.32155		666	0.00178		443.6	0.13693		443.6	0.50464		443.6	0.44408
273.8	0.41723		273.8	0.32104		668	0.00178		443.8	0.13956		443.8	0.51001		443.8	0.44965
274	0.41694		274	0.3207		670	0.00148		444	0.1424		444	0.51539		444	0.45541
274.2	0.41545		274.2	0.32005		672	0.00208		444.2	0.14524		444.2	0.52099		444.2	0.46135
274.4	0.4134		274.4	0.31949		674	0.00148		444.4	0.14809		444.4	0.52637		444.4	0.4671
274.6	0.41212		274.6	0.31908		676	0.00142		444.6	0.15093		444.6	0.53175		444.6	0.47285
274.8	0.41042		274.8	0.3184		678	0.00196		444.8	0.154		444.8	0.53735		444.8	0.47842
275	0.4085		275	0.31785		680	0.00285		445	0.15684		445	0.54295		445	0.48418
275.2	0.40687		275.2	0.31748		682	0.00119		445.2	0.1599		445.2	0.54833		445.2	0.48974
275.4	0.40545		275.4	0.31722		684	0.000593014		445.4	0.16318		445.4	0.55393		445.4	0.4955
275.6	0.40439		275.6	0.31678		686	0.000118603		445.6	0.16625		445.6	0.5593		445.6	0.50144
275.8	0.40375		275.8	0.31659		688	0.00184		445.8	0.16953		445.8	0.56491		445.8	0.50719
276	0.40233		276	0.31637		690	0.00125		446	0.17259		446	0.57028		446	0.51295
276.2	0.40197		276.2	0.31618		692	0		446.2	0.17587		446.2	0.57588		446.2	0.51889
276.4	0.40162		276.4	0.31611		694	0.000593014		446.4	0.17916		446.4	0.58126		446.4	0.52483
276.6	0.40077		276.6	0.31596		696	0.000889521		446.6	0.18244		446.6	0.58686		446.6	0.53077
276.8	0.3997		276.8	0.31598		698	0.00041511		446.8	0.18572		446.8	0.59224		446.8	0.53689
277	0.39913		277	0.31586		700	0.000889521		447	0.18922		447	0.59762		447	0.54265
277.2	0.398		277.2	0.31581					447.2	0.1925		447.2	0.60299		447.2	0.54858
277.4	0.39715		277.4	0.31569					447.4	0.196		447.4	0.60837		447.4	0.55471
277.6	0.39623		277.6	0.31579					447.6	0.19928		447.6	0.61375		447.6	0.56065
277.8	0.39544		277.8	0.31567					447.8	0.20278		447.8	0.6189		447.8	0.56659
278	0.39559		278	0.31596					448	0.20606		448	0.62405		448	0.57253
278.2	0.39523		278.2	0.31623					448.2	0.20956		448.2	0.62921		448.2	0.57865
278.4	0.39438		278.4	0.3164					448.4	0.21307		448.4	0.63436		448.4	0.58459
278.6	0.39367		278.6	0.31654					448.6	0.21657		448.6	0.63951		448.6	0.59053
278.8	0.39346		278.8	0.31688					448.8	0.22028		448.8	0.64467		448.8	0.59647
279	0.39232		279	0.31707					449	0.22379		449	0.64982		449	0.60241
279.2	0.39147		279.2	0.31705					449.2	0.2275		449.2	0.65497		449.2	0.60835
279.4	0.39069		279.4	0.31753					449.4	0.231		449.4	0.66012		449.4	0.61429
279.6	0.39097		279.6	0.31809					449.6	0.23494		449.6	0.6655		449.6	0.62023
279.8	0.39026		279.8	0.31848					449.8	0.23866		449.8	0.67065		449.8	0.62617
280	0.39005		280	0.31881					450	0.24238		450	0.67581		450	0.63211
280.2	0.39019		280.2	0.31959					450.2	0.24632		450.2	0.68096		450.2	0.63805
280.4	0.39055		280.4	0.32014					450.4	0.25026		450.4	0.68589		450.4	0.64399
280.6	0.39012		280.6	0.32075					450.6	0.2542		450.6	0.69104		450.6	0.64993
280.8	0.39069		280.8	0.3215					450.8	0.25813		450.8	0.6962		450.8	0.65568
281	0.3909		281	0.3221					451	0.26207		451	0.70112		451	0.66144
281.2	0.39076		281.2	0.32266					451.2	0.26601		451.2	0.70605		451.2	0.66719
281.4	0.39034		281.4	0.32334					451.4	0.26995		451.4	0.71121		451.4	0.67276
281.6	0.39055		281.6	0.32416					451.6	0.27388		451.6	0.71614		451.6	0.67833
281.8	0.39041		281.8	0.32474					451.8	0.27782		451.8	0.72084		451.8	0.68371
282	0.38991		282	0.32546					452	0.28198		452	0.72577		452	0.68891
282.2	0.38991		282.2	0.32624					452.2	0.28592		452.2	0.7307		452.2	0.69429
282.4	0.39026		282.4	0.32713					452.4	0.28986		452.4	0.7354		452.4	0.69968
282.6	0.39019		282.6	0.32788					452.6	0.29401		452.6	0.74011		452.6	0.70487
282.8	0.39005		282.8	0.32892					452.8	0.29795		452.8	0.74481		452.8	0.71007
283	0.39133		283	0.32994					453	0.30211		453	0.74952		453	0.71545
283.2	0.3919		283.2	0.33083					453.2	0.30626		453.2	0.754		453.2	0.72046
283.4	0.3919		283.4	0.33166					453.4	0.31042		453.4	0.7587		453.4	0.72548
283.6	0.39275		283.6	0.3326					453.6	0.31458		453.6	0.76319		453.6	0.7303
283.8	0.39353		283.8	0.33352					453.8	0.31895		453.8	0.76767		453.8	0.73494
284	0.39296		284	0.33446					454	0.32311		454	0.77215		454	0.73958
284.2	0.39296		284.2	0.33538					454.2	0.32748		454.2	0.7764		454.2	0.74441
284.4	0.39424		284.4	0.33637					454.4	0.33186		454.4	0.78088		454.4	0.74905
284.6	0.39424		284.6	0.33717					454.6	0.33624		454.6	0.78514		454.6	0.75369
284.8	0.39473		284.8	0.33814					454.8	0.34061		454.8	0.78962		454.8	0.75833
285	0.39601		285	0.33889					455	0.34521		455	0.79388		455	0.76297
285.2	0.39743		285.2	0.33995					455.2	0.34958		455.2	0.79814		455.2	0.76761
285.4	0.39757		285.4	0.3408					455.4	0.35418		455.4	0.80239		455.4	0.77244
285.6	0.39871		285.6	0.34179					455.6	0.35877		455.6	0.80665		455.6	0.77708
285.8	0.39977		285.8	0.34256					455.8	0.36336		455.8	0.81068		455.8	0.78172
286	0.4007		286	0.34375					456	0.36796		456	0.81472		456	0.78654
286.2	0.40112		286.2	0.34455					456.2	0.37255		456.2	0.81875		456.2	0.791
286.4	0.40268		286.4	0.34554					456.4	0.37715		456.4	0.82278		456.4	0.79564
286.6	0.40396		286.6	0.34641					456.6	0.38174		456.6	0.82681		456.6	0.80009
286.8	0.4046		286.8	0.34733					456.8	0.38655		456.8	0.83085		456.8	0.80436
287	0.4063		287	0.34837					457	0.39115		457	0.83488		457	0.80845
287.2	0.40815		287.2	0.34943					457.2	0.39574		457.2	0.83891		457.2	0.81253
287.4	0.40992		287.4	0.35057					457.4	0.40056		457.4	0.84294		457.4	0.8168
287.6	0.41162		287.6	0.35173					457.6	0.40515		457.6	0.84675		457.6	0.82088
287.8	0.41354		287.8	0.35284					457.8	0.40996		457.8	0.85079		457.8	0.82497
288	0.41467		288	0.35388					458	0.41456		458	0.8546		458	0.82923
288.2	0.41645		288.2	0.35504					458.2	0.41937		458.2	0.8584		458.2	0.8335
288.4	0.41765		288.4	0.35584					458.4	0.42418		458.4	0.86221		458.4	0.83759
288.6	0.419		288.6	0.35681					458.6	0.429		458.6	0.86602		458.6	0.84167
288.8	0.42092		288.8	0.3579					458.8	0.43381		458.8	0.86983		458.8	0.84575
289	0.42276		289	0.35896					459	0.43884		459	0.87364		459	0.84965
289.2	0.4244		289.2	0.35978					459.2	0.44365		459.2	0.87745		459.2	0.85355
289.4	0.42645		289.4	0.36095					459.4	0.44869		459.4	0.88103		459.4	0.85745
289.6	0.42894		289.6	0.36194					459.6	0.45372		459.6	0.88462		459.6	0.86135
289.8	0.43227		289.8	0.36394					459.8	0.45875		459.8	0.8882		459.8	0.86506
290	0.43497		290	0.36573					460	0.46378		460	0.89179		460	0.86896
290.2	0.43766		290.2	0.36786					460.2	0.46881		460.2	0.89515		460.2	0.87267
290.4	0.44086		290.4	0.36994					460.4	0.47406		460.4	0.89851		460.4	0.87619
290.6	0.44256		290.6	0.37243					460.6	0.4791		460.6	0.90187		460.6	0.87991
290.8	0.44448		290.8	0.37364					460.8	0.48435		460.8	0.90501		460.8	0.88343
291	0.44604		291	0.37459					461	0.4896		461	0.90814		461	0.88715
291.2	0.44824		291.2	0.3757					461.2	0.49463		461.2	0.9115		461.2	0.89067
291.4	0.4498		291.4	0.37688					461.4	0.49988		461.4	0.91442		461.4	0.8942
291.6	0.452		291.6	0.3778					461.6	0.50513		461.6	0.91755		461.6	0.89773
291.8	0.45292		291.8	0.3785					461.8	0.51038		461.8	0.92046		461.8	0.90125
292	0.45462		292	0.37962					462	0.51541		462	0.92338		462	0.90459
292.2	0.45668		292.2	0.3807					462.2	0.52066		462.2	0.92629		462.2	0.90775
292.4	0.45711		292.4	0.38136					462.4	0.5257		462.4	0.92898		462.4	0.91072
292.6	0.45803		292.6	0.38208					462.6	0.53095		462.6	0.93189		462.6	0.9135
292.8	0.45973		292.8	0.38305					462.8	0.53598		462.8	0.93458		462.8	0.91629
293	0.46051		293	0.38411					463	0.54123		463	0.93727		463	0.91926
293.2	0.46129		293.2	0.38494					463.2	0.54648		463.2	0.93973		463.2	0.92186
293.4	0.46285		293.4	0.3861					463.4	0.55151		463.4	0.94242		463.4	0.92464
293.6	0.46498		293.6	0.38704					463.6	0.55654		463.6	0.94511		463.6	0.92742
293.8	0.46661		293.8	0.3882					463.8	0.56179		463.8	0.94757		463.8	0.93002
294	0.46903		294	0.38905					464	0.56682		464	0.95004		464	0.93244
294.2	0.47023		294.2	0.38977					464.2	0.57186		464.2	0.9525		464.2	0.93503
294.4	0.47293		294.4	0.39077					464.4	0.57711		464.4	0.95497		464.4	0.93763
294.6	0.47442		294.6	0.39159					464.6	0.58214		464.6	0.95721		464.6	0.94023
294.8	0.4747		294.8	0.39224					464.8	0.58739		464.8	0.95967		464.8	0.9432
295	0.47662		295	0.39294					465	0.59264		465	0.96191		465	0.9458
295.2	0.47903		295.2	0.39384					465.2	0.59767		465.2	0.96415		465.2	0.94858
295.4	0.47981		295.4	0.39422					465.4	0.6027		465.4	0.96617		465.4	0.95137
295.6	0.48194		295.6	0.39466					465.6	0.60795		465.6	0.96819		465.6	0.95397
295.8	0.48414		295.8	0.39495					465.8	0.61299		465.8	0.9702		465.8	0.95638
296	0.48478		296	0.39536					466	0.61824		466	0.97222		466	0.95898
296.2	0.48563		296.2	0.39531					466.2	0.62327		466.2	0.97401		466.2	0.96139
296.4	0.48769		296.4	0.39529					466.4	0.6283		466.4	0.9758		466.4	0.96381
296.6	0.48904		296.6	0.39541					466.6	0.63355		466.6	0.9776		466.6	0.96622
296.8	0.49216		296.8	0.39541					466.8	0.63858		466.8	0.97916		466.8	0.96863
297	0.4945		297	0.39502					467	0.64362		467	0.98096		467	0.97086
297.2	0.49606		297.2	0.39476					467.2	0.64865		467.2	0.98252		467.2	0.97309
297.4	0.49677		297.4	0.39459					467.4	0.65368		467.4	0.98409		467.4	0.97513
297.6	0.4984		297.6	0.39362					467.6	0.65871		467.6	0.98544		467.6	0.97717
297.8	0.4989		297.8	0.39285					467.8	0.66352		467.8	0.98678		467.8	0.97921
298	0.50018		298	0.3921					468	0.66856		468	0.9879		468	0.98125
298.2	0.50145		298.2	0.39081					468.2	0.67337		468.2	0.98925		468.2	0.98329
298.4	0.50287		298.4	0.38922					468.4	0.67818		468.4	0.99037		468.4	0.98515
298.6	0.50358		298.6	0.38782					468.6	0.68299		468.6	0.99126		468.6	0.98719
298.8	0.50522		298.8	0.38656					468.8	0.68759		468.8	0.99216		468.8	0.98905
299	0.50706		299	0.38508					469	0.6924		469	0.99305		469	0.99053
299.2	0.50876		299.2	0.38351					469.2	0.697		469.2	0.99395		469.2	0.99183
299.4	0.51139		299.4	0.38208					469.4	0.70181		469.4	0.99462		469.4	0.99295
299.6	0.51394		299.6	0.38032					469.6	0.7064		469.6	0.9953		469.6	0.99406
299.8	0.51579		299.8	0.37836					469.8	0.71078		469.8	0.99597		469.8	0.99499
300	0.5182		300	0.37621					470	0.71537		470	0.99664		470	0.99573
300.2	0.52068		300.2	0.37403					470.2	0.71975		470.2	0.99709		470.2	0.99647
300.4	0.52168		300.4	0.37142					470.4	0.72412		470.4	0.99776		470.4	0.99722
300.6	0.52338		300.6	0.36912					470.6	0.7285		470.6	0.99821		470.6	0.99777
300.8	0.52473		300.8	0.36636					470.8	0.73288		470.8	0.99843		470.8	0.99833
301	0.52494		301	0.36353					471	0.73703		471	0.99888		471	0.99852
301.2	0.5265		301.2	0.36109					471.2	0.74141		471.2	0.9991		471.2	0.99889
301.4	0.52863		301.4	0.35857					471.4	0.74556		471.4	0.99933		471.4	0.99926
301.6	0.52991		301.6	0.35584					471.6	0.74994		471.6	0.99955		471.6	0.99944
301.8	0.53119		301.8	0.35321					471.8	0.7541		471.8	0.99978		471.8	0.99981
302	0.53239		302	0.35042					472	0.75825		472	0.99978		472	0.99981
302.2	0.5326		302.2	0.34716					472.2	0.76241		472.2	0.99978		472.2	1
302.4	0.53346		302.4	0.34414					472.4	0.76657		472.4	1		472.4	1
302.6	0.5348		302.6	0.34128					472.6	0.7705		472.6	1		472.6	0.99981
302.8	0.53537		302.8	0.33811					472.8	0.77466		472.8	1		472.8	0.99944
303	0.53708		303	0.33528					473	0.7786		473	1		473	0.99907
303.2	0.53878		303.2	0.33279					473.2	0.78254		473.2	0.99978		473.2	0.99852
303.4	0.53892		303.4	0.32996					473.4	0.78648		473.4	0.99978		473.4	0.99796
303.6	0.53807		303.6	0.32692					473.6	0.79041		473.6	0.99955		473.6	0.9974
303.8	0.53764		303.8	0.32389					473.8	0.79435		473.8	0.99933		473.8	0.99703
304	0.5375		304	0.32116					474	0.79829		474	0.9991		474	0.99666
304.2	0.53693		304.2	0.31835					474.2	0.80223		474.2	0.99866		474.2	0.99629
304.4	0.53693		304.4	0.31567					474.4	0.80617		474.4	0.99821		474.4	0.99592
304.6	0.53771		304.6	0.31359					474.6	0.80988		474.6	0.99776		474.6	0.99573
304.8	0.53615		304.8	0.30672					474.8	0.81382		474.8	0.99731		474.8	0.99536
305	0.53104		305	0.29905					475	0.81754		475	0.99664		475	0.99499
305.2	0.52459		305.2	0.29187					475.2	0.82126		475.2	0.99619		475.2	0.99443
305.4	0.51905		305.4	0.28529					475.4	0.82498		475.4	0.99552		475.4	0.99387
305.6	0.51309		305.6	0.27833					475.6	0.8287		475.6	0.99485		475.6	0.99332
305.8	0.50954		305.8	0.27579					475.8	0.8322		475.8	0.99417		475.8	0.99258
306	0.50692		306	0.27451					476	0.83592		476	0.9935		476	0.99183
306.2	0.50592		306.2	0.27228					476.2	0.83942		476.2	0.99283		476.2	0.9909
306.4	0.50486		306.4	0.26977					476.4	0.8427		476.4	0.99216		476.4	0.99016
306.6	0.50224		306.6	0.26788					476.6	0.8462		476.6	0.99126		476.6	0.98923
306.8	0.50202		306.8	0.26684					476.8	0.84948		476.8	0.99059		476.8	0.98812
307	0.49947		307	0.2649					477	0.85276		477	0.98969		477	0.98719
307.2	0.49535		307.2	0.2622					477.2	0.85605		477.2	0.98902		477.2	0.98626
307.4	0.49258		307.4	0.26111					477.4	0.85911		477.4	0.98835		477.4	0.98534
307.6	0.48698		307.6	0.25854					477.6	0.86239		477.6	0.98745		477.6	0.98441
307.8	0.47932		307.8	0.25612					477.8	0.86545		477.8	0.98678		477.8	0.98348
308	0.47378		308	0.25356					478	0.86852		478	0.98589		478	0.98255
308.2	0.47038		308.2	0.25211					478.2	0.87158		478.2	0.98521		478.2	0.98162
308.4	0.46477		308.4	0.25003					478.4	0.87442		478.4	0.98432		478.4	0.98088
308.6	0.46292		308.6	0.24894					478.6	0.87749		478.6	0.98364		478.6	0.98014
308.8	0.46073		308.8	0.2473					478.8	0.88055		478.8	0.98275		478.8	0.97958
309	0.45909		309	0.24643					479	0.88339		479	0.98185		479	0.97884
309.2	0.45661		309.2	0.24594					479.2	0.88646		479.2	0.98096		479.2	0.9781
309.4	0.45327		309.4	0.24432					479.4	0.88952		479.4	0.97984		479.4	0.97735
309.6	0.44767		309.6	0.24232					479.6	0.89236		479.6	0.97894		479.6	0.97643
309.8	0.44121		309.8	0.24089					479.8	0.89543		479.8	0.97782		479.8	0.9755
310	0.43624		310	0.23903					480	0.89849		480	0.9767		480	0.97457
310.2	0.42922		310.2	0.23675					480.2	0.90133		480.2	0.9758		480.2	0.97364
310.4	0.42404		310.4	0.23591					480.4	0.9044		480.4	0.97468		480.4	0.9729
310.6	0.41985		310.6	0.23545					480.6	0.90724		480.6	0.97356		480.6	0.97216
310.8	0.41702		310.8	0.23501					480.8	0.9103		480.8	0.97244		480.8	0.9716
311	0.41169		311	0.23395					481	0.91315		481	0.97155		481	0.97086
311.2	0.408		311.2	0.23385					481.2	0.91577		481.2	0.9702		481.2	0.97012
311.4	0.4024		311.4	0.23233					481.4	0.91862		481.4	0.96908		481.4	0.96956
311.6	0.39906		311.6	0.23104					481.6	0.92124		481.6	0.96774		481.6	0.96882
311.8	0.39488		311.8	0.22981					481.8	0.92387		481.8	0.96639		481.8	0.96826
312	0.3919		312	0.22955					482	0.92649		482	0.96505		482	0.96752
312.2	0.38821		312.2	0.22921					482.2	0.92912		482.2	0.9637		482.2	0.96659
312.4	0.38551		312.4	0.22875					482.4	0.93174		482.4	0.96236		482.4	0.96585
312.6	0.38054		312.6	0.22834					482.6	0.93415		482.6	0.96079		482.6	0.96473
312.8	0.37572		312.8	0.22773					482.8	0.93656		482.8	0.95945		482.8	0.96381
313	0.37487		313	0.22795					483	0.93896		483	0.9581		483	0.96288
313.2	0.37096		313.2	0.2264					483.2	0.94137		483.2	0.95654		483.2	0.96176
313.4	0.36571		313.4	0.22485					483.4	0.94356		483.4	0.95497		483.4	0.96084
313.6	0.36224		313.6	0.22393					483.6	0.94596		483.6	0.95362		483.6	0.95972
313.8	0.35762		313.8	0.22323					483.8	0.94815		483.8	0.95205		483.8	0.95879
314	0.35103		314	0.22123					484	0.95012		484	0.95049		484	0.95768
314.2	0.34819		314.2	0.22079					484.2	0.95231		484.2	0.94914		484.2	0.95638
314.4	0.34648		314.4	0.22154					484.4	0.95428		484.4	0.94757		484.4	0.95527
314.6	0.34457		314.6	0.2211					484.6	0.95624		484.6	0.94623		484.6	0.95378
314.8	0.3413		314.8	0.21965					484.8	0.95821		484.8	0.94466		484.8	0.95248
315	0.33733		315	0.21977					485	0.96018		485	0.94309		485	0.951
315.2	0.33293		315.2	0.21886					485.2	0.96215		485.2	0.94175		485.2	0.9497
315.4	0.32889		315.4	0.21772					485.4	0.96412		485.4	0.94018		485.4	0.94821
315.6	0.3269		315.6	0.21752					485.6	0.96587		485.6	0.93861		485.6	0.94691
315.8	0.32605		315.8	0.21782					485.8	0.96762		485.8	0.93704		485.8	0.94561
316	0.32449		316	0.21723					486	0.96937		486	0.93548		486	0.94432
316.2	0.32513		316.2	0.21796					486.2	0.97112		486.2	0.93368		486.2	0.94283
316.4	0.32342		316.4	0.21748					486.4	0.97265		486.4	0.93211		486.4	0.94135
316.6	0.31931		316.6	0.2169					486.6	0.9744		486.6	0.93032		486.6	0.93986
316.8	0.3164		316.8	0.21648					486.8	0.97593		486.8	0.92853		486.8	0.93838
317	0.31491		317	0.21646					487	0.97747		487	0.92674		487	0.93671
317.2	0.31051		317.2	0.21532					487.2	0.97922		487.2	0.92495		487.2	0.93503
317.4	0.30838		317.4	0.21496					487.4	0.98053		487.4	0.92315		487.4	0.93336
317.6	0.30717		317.6	0.21462					487.6	0.98206		487.6	0.92136		487.6	0.93151
317.8	0.30561		317.8	0.2147					487.8	0.98337		487.8	0.91957		487.8	0.93002
318	0.30355		318	0.2145					488	0.98469		488	0.91778		488	0.92835
318.2	0.30128		318.2	0.21455					488.2	0.98578		488.2	0.91576		488.2	0.92668
318.4	0.30079		318.4	0.2147					488.4	0.98687		488.4	0.91374		488.4	0.92501
318.6	0.29944		318.6	0.21428					488.6	0.98797		488.6	0.91173		488.6	0.92297
318.8	0.29816		318.8	0.21358					488.8	0.98906		488.8	0.90971		488.8	0.92093
319	0.29703		319	0.21344					489	0.99016		489	0.90769		489	0.91907
319.2	0.29816		319.2	0.21327					489.2	0.99103		489.2	0.90545		489.2	0.91684
319.4	0.29738		319.4	0.21329					489.4	0.99191		489.4	0.90344		489.4	0.9148
319.6	0.29632		319.6	0.21334					489.6	0.99278		489.6	0.9012		489.6	0.91276
319.8	0.29525		319.8	0.21349					489.8	0.99366		489.8	0.89896		489.8	0.9109
320	0.2932		320	0.21315					490	0.99431		490	0.89672		490	0.90886
320.2	0.29107		320.2	0.21334					490.2	0.99497		490.2	0.89448		490.2	0.90682
320.4	0.28887		320.4	0.21317					490.4	0.99562		490.4	0.89223		490.4	0.90459
320.6	0.28816		320.6	0.21368					490.6	0.99628		490.6	0.88999		490.6	0.90218
320.8	0.2888		320.8	0.2145					490.8	0.99694		490.8	0.88753		490.8	0.89995
321	0.28837		321	0.21419					491	0.99759		491	0.88529		491	0.89773
321.2	0.28794		321.2	0.21407					491.2	0.99803		491.2	0.88305		491.2	0.8955
321.4	0.28716		321.4	0.21346					491.4	0.99847		491.4	0.88081		491.4	0.89346
321.6	0.28482		321.6	0.21286					491.6	0.99869		491.6	0.87857		491.6	0.89142
321.8	0.28376		321.8	0.21182					491.8	0.99891		491.8	0.8761		491.8	0.88937
322	0.28404		322	0.21216					492	0.99934		492	0.87386		492	0.88715
322.2	0.28404		322.2	0.21291					492.2	0.99956		492.2	0.87162		492.2	0.8851
322.4	0.2834		322.4	0.21358					492.4	0.99978		492.4	0.86916		492.4	0.88288
322.6	0.2844		322.6	0.2137					492.6	1		492.6	0.86692		492.6	0.88065
322.8	0.2834		322.8	0.21445					492.8	1		492.8	0.86468		492.8	0.87842
323	0.28085		323	0.21411					493	1		493	0.86221		493	0.87619
323.2	0.27829		323.2	0.21307					493.2	1		493.2	0.85997		493.2	0.87415
323.4	0.27673		323.4	0.21298					493.4	1		493.4	0.85773		493.4	0.87193
323.6	0.2756		323.6	0.213					493.6	1		493.6	0.85527		493.6	0.8697
323.8	0.27411		323.8	0.21276					493.8	1		493.8	0.8528		493.8	0.86729
324	0.27468		324	0.2131					494	1		494	0.85034		494	0.86487
324.2	0.27581		324.2	0.21312					494.2	0.99978		494.2	0.84787		494.2	0.86265
324.4	0.27723		324.4	0.21341					494.4	0.99978		494.4	0.84541		494.4	0.86023
324.6	0.27645		324.6	0.21341					494.6	0.99956		494.6	0.84272		494.6	0.85782
324.8	0.27688		324.8	0.21349					494.8	0.99934		494.8	0.84026		494.8	0.85541
325	0.27581		325	0.21305					495	0.99891		495	0.83757		495	0.85281
325.2	0.27439		325.2	0.21305					495.2	0.99869		495.2	0.83488		495.2	0.85039
325.4	0.27262		325.4	0.21264					495.4	0.99825		495.4	0.83219		495.4	0.84761
325.6	0.27319		325.6	0.21254					495.6	0.99781		495.6	0.8295		495.6	0.84501
325.8	0.27212		325.8	0.21232					495.8	0.99737		495.8	0.82681		495.8	0.84223
326	0.27155		326	0.21194					496	0.99672		496	0.82413		496	0.83944
326.2	0.27198		326.2	0.21191					496.2	0.99606		496.2	0.82144		496.2	0.83666
326.4	0.27155		326.4	0.21112					496.4	0.99541		496.4	0.81852		496.4	0.83387
326.6	0.27141		326.6	0.21112					496.6	0.99497		496.6	0.81584		496.6	0.83128
326.8	0.27077		326.8	0.21005					496.8	0.99431		496.8	0.81315		496.8	0.82849
327	0.27155		327	0.21027					497	0.99366		497	0.81023		497	0.82589
327.2	0.27099		327.2	0.21046					497.2	0.99278		497.2	0.80755		497.2	0.82311
327.4	0.27233		327.4	0.21092					497.4	0.99191		497.4	0.80486		497.4	0.82032
327.6	0.2717		327.6	0.21037					497.6	0.99103		497.6	0.80194		497.6	0.81735
327.8	0.27333		327.8	0.21087					497.8	0.99016		497.8	0.79926		497.8	0.81457
328	0.27368		328	0.21068					498	0.98906		498	0.79657		498	0.8116
328.2	0.27262		328.2	0.20952					498.2	0.98797		498.2	0.79388		498.2	0.80863
328.4	0.27141		328.4	0.20937					498.4	0.98687		498.4	0.79097		498.4	0.80585
328.6	0.26928		328.6	0.20855					498.6	0.98556		498.6	0.78828		498.6	0.80306
328.8	0.26737		328.8	0.20773					498.8	0.98447		498.8	0.78559		498.8	0.80028
329	0.26538		329	0.20727					499	0.98337		499	0.7829		499	0.79749
329.2	0.26524		329.2	0.20688					499.2	0.98206		499.2	0.77999		499.2	0.79471
329.4	0.26623		329.4	0.207					499.4	0.98097		499.4	0.7773		499.4	0.79193
329.6	0.26871		329.6	0.20737					499.6	0.97965		499.6	0.77439		499.6	0.78914
329.8	0.26964		329.8	0.20795					499.8	0.97834		499.8	0.7717		499.8	0.78617
330	0.27042		330	0.20751					500	0.97681		500	0.76879		500	0.78339
330.2	0.27269		330.2	0.20821					500.2	0.9755		500.2	0.76587		500.2	0.78079
330.4	0.27184		330.4	0.20698					500.4	0.97418		500.4	0.76319		500.4	0.778
330.6	0.27063		330.6	0.20688					500.6	0.97287		500.6	0.76027		500.6	0.77522
330.8	0.27134		330.8	0.20628					500.8	0.97156		500.8	0.75758		500.8	0.77262
331	0.27326		331	0.20705					501	0.97003		501	0.75467		501	0.76984
331.2	0.27283		331.2	0.20681					501.2	0.96872		501.2	0.75176		501.2	0.76687
331.4	0.27446		331.4	0.2072					501.4	0.96718		501.4	0.74885		501.4	0.7639
331.6	0.27652		331.6	0.2071					501.6	0.96587		501.6	0.74593		501.6	0.76111
331.8	0.27567		331.8	0.20652					501.8	0.96434		501.8	0.74302		501.8	0.75796
332	0.27418		332	0.20543					502	0.96281		502	0.74011		502	0.7548
332.2	0.27333		332.2	0.20475					502.2	0.96128		502.2	0.7372		502.2	0.75165
332.4	0.27262		332.4	0.20425					502.4	0.95975		502.4	0.73428		502.4	0.74849
332.6	0.27099		332.6	0.20371					502.6	0.95821		502.6	0.73137		502.6	0.74515
332.8	0.27099		332.8	0.20417					502.8	0.95646		502.8	0.72846		502.8	0.742
333	0.27141		333	0.20396					503	0.95493		503	0.72577		503	0.73865
333.2	0.27191		333.2	0.20415					503.2	0.95318		503.2	0.72286		503.2	0.73531
333.4	0.27028		333.4	0.20369					503.4	0.95143		503.4	0.71994		503.4	0.73197
333.6	0.26978		333.6	0.20371					503.6	0.94968		503.6	0.71703		503.6	0.72863
333.8	0.26992		333.8	0.20313					503.8	0.94793		503.8	0.71412		503.8	0.7251
334	0.26914		334	0.20299					504	0.94596		504	0.71121		504	0.72176
334.2	0.2685		334.2	0.20248					504.2	0.94421		504.2	0.70829		504.2	0.71842
334.4	0.26928		334.4	0.20297					504.4	0.94224		504.4	0.70538		504.4	0.71508
334.6	0.27035		334.6	0.20258					504.6	0.94027		504.6	0.70247		504.6	0.71174
334.8	0.27006		334.8	0.20258					504.8	0.93809		504.8	0.69933		504.8	0.7084
335	0.27042		335	0.20231					505	0.93612		505	0.69642		505	0.70506
335.2	0.2707		335.2	0.20217					505.2	0.93393		505.2	0.69351		505.2	0.70172
335.4	0.27134		335.4	0.20197					505.4	0.93196		505.4	0.69059		505.4	0.69856
335.6	0.27077		335.6	0.202					505.6	0.92977		505.6	0.68768		505.6	0.69541
335.8	0.27063		335.8	0.2018					505.8	0.92759		505.8	0.68477		505.8	0.69225
336	0.27091		336	0.20209					506	0.9254		506	0.68186		506	0.6891
336.2	0.27106		336.2	0.20197					506.2	0.92321		506.2	0.67894		506.2	0.68594
336.4	0.27127		336.4	0.20178					506.4	0.92102		506.4	0.67581		506.4	0.6826
336.6	0.27035		336.6	0.2018					506.6	0.91905		506.6	0.6729		506.6	0.67926
336.8	0.26978		336.8	0.20183					506.8	0.91687		506.8	0.66998		506.8	0.67592
337	0.26907		337	0.20163					507	0.91468		507	0.66707		507	0.67239
337.2	0.26744		337.2	0.20132					507.2	0.91249		507.2	0.66416		507.2	0.66905
337.4	0.2663		337.4	0.20113					507.4	0.9103		507.4	0.66124		507.4	0.66589
337.6	0.26552		337.6	0.20064					507.6	0.90811		507.6	0.65833		507.6	0.66274
337.8	0.26694		337.8	0.20045					507.8	0.90593		507.8	0.65542		507.8	0.65958
338	0.26637		338	0.19963					508	0.90374		508	0.65251		508	0.65624
338.2	0.26673		338.2	0.19934					508.2	0.90133		508.2	0.64959		508.2	0.65309
338.4	0.26623		338.4	0.19854					508.4	0.89914		508.4	0.64668		508.4	0.64993
338.6	0.26871		338.6	0.19796					508.6	0.89674		508.6	0.64377		508.6	0.64659
338.8	0.26659		338.8	0.19709					508.8	0.89455		508.8	0.64086		508.8	0.64325
339	0.26666		339	0.19689					509	0.89214		509	0.63794		509	0.63991
339.2	0.26666		339.2	0.19631					509.2	0.88996		509.2	0.63503		509.2	0.63638
339.4	0.26786		339.4	0.19634					509.4	0.88755		509.4	0.63189		509.4	0.63304
339.6	0.26481		339.6	0.19561					509.6	0.88514		509.6	0.62898		509.6	0.6297
339.8	0.26566		339.8	0.19501					509.8	0.88274		509.8	0.62607		509.8	0.62636
340	0.26616		340	0.19457					510	0.88011		510	0.62293		510	0.62283
340.2	0.26758		340.2	0.19443					510.2	0.8777		510.2	0.62002		510.2	0.6193
340.4	0.26595		340.4	0.19344					510.4	0.87508		510.4	0.61711		510.4	0.61596
340.6	0.26786		340.6	0.19319					510.6	0.87267		510.6	0.6142		510.6	0.61262
340.8	0.26644		340.8	0.19235					510.8	0.87005		510.8	0.61128		510.8	0.6091
341	0.26616		341	0.19116					511	0.86742		511	0.60837		511	0.60575
341.2	0.26517		341.2	0.18981					511.2	0.8648		511.2	0.60546		511.2	0.60241
341.4	0.26339		341.4	0.1885					511.4	0.86217		511.4	0.60255		511.4	0.59889
341.6	0.26105		341.6	0.18734					511.6	0.85955		511.6	0.59963		511.6	0.59555
341.8	0.26233		341.8	0.1864					511.8	0.85692		511.8	0.59672		511.8	0.59202
342	0.26162		342	0.18536					512	0.8543		512	0.59381		512	0.58849
342.2	0.25992		342.2	0.18463					512.2	0.85167		512.2	0.59089		512.2	0.58478
342.4	0.26155		342.4	0.18412					512.4	0.84905		512.4	0.58798		512.4	0.58125
342.6	0.26254		342.6	0.18289					512.6	0.84642		512.6	0.58507		512.6	0.57773
342.8	0.26212		342.8	0.18192					512.8	0.84379		512.8	0.58238		512.8	0.57439
343	0.26197		343	0.18117					513	0.84117		513	0.57947		513	0.57086
343.2	0.26169		343.2	0.18011					513.2	0.83833		513.2	0.57678		513.2	0.56752
343.4	0.26119		343.4	0.17871					513.4	0.8357		513.4	0.57387		513.4	0.56436
343.6	0.26275		343.6	0.17856					513.6	0.83307		513.6	0.57118		513.6	0.56121
343.8	0.26212		343.8	0.17757					513.8	0.83045		513.8	0.56827		513.8	0.55805
344	0.26204		344	0.17658					514	0.82782		514	0.56558		514	0.55508
344.2	0.26375		344.2	0.17532					514.2	0.82498		514.2	0.56267		514.2	0.55193
344.4	0.26297		344.4	0.1744					514.4	0.82235		514.4	0.55975		514.4	0.54896
344.6	0.26141		344.6	0.17254					514.6	0.81973		514.6	0.55706		514.6	0.5458
344.8	0.26183		344.8	0.17167					514.8	0.8171		514.8	0.55415		514.8	0.54265
345	0.26148		345	0.17065					515	0.81448		515	0.55124		515	0.53949
345.2	0.25914		345.2	0.16949					515.2	0.81163		515.2	0.54855		515.2	0.53633
345.4	0.2607		345.4	0.1684					515.4	0.80901		515.4	0.54564		515.4	0.53318
345.6	0.26112		345.6	0.16741					515.6	0.80638		515.6	0.54273		515.6	0.53021
345.8	0.2607		345.8	0.16584					515.8	0.80354		515.8	0.54004		515.8	0.52705
346	0.25928		346	0.1642					516	0.80091		516	0.53712		516	0.52408
346.2	0.26006		346.2	0.16366					516.2	0.79807		516.2	0.53421		516.2	0.52111
346.4	0.25977		346.4	0.16253					516.4	0.79545		516.4	0.53152		516.4	0.51814
346.6	0.25871		346.6	0.16086					516.6	0.7926		516.6	0.52883		516.6	0.51517
346.8	0.25757		346.8	0.15999					516.8	0.78976		516.8	0.52592		516.8	0.51239
347	0.25871		347	0.15907					517	0.78713		517	0.52323		517	0.50961
347.2	0.25729		347.2	0.15689					517.2	0.78429		517.2	0.52032		517.2	0.50664
347.4	0.2558		347.4	0.15575					517.4	0.78144		517.4	0.51763		517.4	0.50367
347.6	0.25566		347.6	0.15503					517.6	0.7786		517.6	0.51472		517.6	0.50088
347.8	0.25566		347.8	0.1537					517.8	0.77597		517.8	0.51203		517.8	0.49791
348	0.25601		348	0.15259					518	0.77313		518	0.50934		518	0.49513
348.2	0.25694		348.2	0.15213					518.2	0.77029		518.2	0.50665		518.2	0.49234
348.4	0.25743		348.4	0.15101					518.4	0.76766		518.4	0.50397		518.4	0.48956
348.6	0.25736		348.6	0.15019					518.6	0.76482		518.6	0.50128		518.6	0.48677
348.8	0.25736		348.8	0.14952					518.8	0.76197		518.8	0.49881		518.8	0.48399
349	0.25651		349	0.14843					519	0.75913		519	0.49612		519	0.48139
349.2	0.25807		349.2	0.14736					519.2	0.75628		519.2	0.49344		519.2	0.47861
349.4	0.25743		349.4	0.14591					519.4	0.75344		519.4	0.49097		519.4	0.47601
349.6	0.25729		349.6	0.14461					519.6	0.7506		519.6	0.48828		519.6	0.47341
349.8	0.25608		349.8	0.14311					519.8	0.74775		519.8	0.48582		519.8	0.47063
350	0.25587		350	0.14192					520	0.74491		520	0.48313		520	0.46803
350.2	0.25268		350.2	0.14083					520.2	0.74206		520.2	0.48066		520.2	0.46524
350.4	0.25225		350.4	0.14018					520.4	0.73922		520.4	0.47798		520.4	0.46246
350.6	0.25083		350.6	0.13916					520.6	0.73638		520.6	0.47551		520.6	0.45968
350.8	0.25062		350.8	0.13841					520.8	0.73353		520.8	0.47282		520.8	0.45671
351	0.24949		351	0.13752					521	0.73069		521	0.47036		521	0.45392
351.2	0.24963		351.2	0.13619					521.2	0.72784		521.2	0.46789		521.2	0.45095
351.4	0.24871		351.4	0.13534					521.4	0.725		521.4	0.46521		521.4	0.44817
351.6	0.24743		351.6	0.13447					521.6	0.72216		521.6	0.46274		521.6	0.44538
351.8	0.24792		351.8	0.13413					521.8	0.71931		521.8	0.46028		521.8	0.44241
352	0.24714		352	0.13321					522	0.71647		522	0.45759		522	0.43963
352.2	0.24622		352.2	0.13242					522.2	0.71362		522.2	0.45512		522.2	0.43703
352.4	0.24516		352.4	0.13169					522.4	0.711		522.4	0.45266		522.4	0.43425
352.6	0.24367		352.6	0.13031					522.6	0.70815		522.6	0.45019		522.6	0.43146
352.8	0.24196		352.8	0.12893					522.8	0.70531		522.8	0.44773		522.8	0.42868
353	0.24047		353	0.12784					523	0.70247		523	0.44527		523	0.42571
353.2	0.23898		353.2	0.1271					523.2	0.69984		523.2	0.4428		523.2	0.42292
353.4	0.23721		353.4	0.12589					523.4	0.697		523.4	0.44056		523.4	0.42014
353.6	0.23593		353.6	0.1254					523.6	0.69415		523.6	0.4381		523.6	0.41735
353.8	0.23409		353.8	0.12472					523.8	0.69131		523.8	0.43563		523.8	0.41457
354	0.23288		354	0.12414					524	0.68846		524	0.43317		524	0.41197
354.2	0.23075		354.2	0.12335					524.2	0.68562		524.2	0.43093		524.2	0.40937
354.4	0.22926		354.4	0.12221					524.4	0.68299		524.4	0.42846		524.4	0.40677
354.6	0.22912		354.6	0.12156					524.6	0.68015		524.6	0.42622		524.6	0.40418
354.8	0.22784		354.8	0.12027					524.8	0.67731		524.8	0.42376		524.8	0.40176
355	0.22657		355	0.11972					525	0.67446		525	0.42129		525	0.39916
355.2	0.22635		355.2	0.11904					525.2	0.67162		525.2	0.41905		525.2	0.39657
355.4	0.22614		355.4	0.11875					525.4	0.66899		525.4	0.41659		525.4	0.39397
355.6	0.22366		355.6	0.11745					525.6	0.66615		525.6	0.41435		525.6	0.39137
355.8	0.22203		355.8	0.11674					525.8	0.6633		525.8	0.41211		525.8	0.38877
356	0.22174		356	0.11602					526	0.66046		526	0.40964		526	0.38617
356.2	0.22025		356.2	0.1151					526.2	0.65762		526.2	0.4074		526.2	0.38376
356.4	0.21791		356.4	0.11433					526.4	0.65477		526.4	0.40516		526.4	0.38116
356.6	0.21699		356.6	0.11391					526.6	0.65215		526.6	0.40292		526.6	0.37893
356.8	0.21585		356.8	0.11316					526.8	0.6493		526.8	0.40068		526.8	0.37652
357	0.21237		357	0.11195					527	0.64668		527	0.39844		527	0.37411
357.2	0.21025		357.2	0.11123					527.2	0.64383		527.2	0.3962		527.2	0.37188
357.4	0.20819		357.4	0.11002					527.4	0.64121		527.4	0.39396		527.4	0.36947
357.6	0.2072		357.6	0.1091					527.6	0.63836		527.6	0.39172		527.6	0.36724
357.8	0.20471		357.8	0.10835					527.8	0.63574		527.8	0.38948		527.8	0.36501
358	0.20379		358	0.10789					528	0.63311		528	0.38724		528	0.3626
358.2	0.20315		358.2	0.10712					528.2	0.63027		528.2	0.385		528.2	0.36037
358.4	0.20138		358.4	0.10654					528.4	0.62764		528.4	0.38276		528.4	0.35814
358.6	0.20038		358.6	0.10581					528.6	0.6248		528.6	0.38052		528.6	0.35592
358.8	0.20003		358.8	0.10526					528.8	0.62218		528.8	0.37828		528.8	0.3535
359	0.19847		359	0.10446					529	0.61933		529	0.37604		529	0.35128
359.2	0.19762		359.2	0.10366					529.2	0.61649		529.2	0.3738		529.2	0.34905
359.4	0.19691		359.4	0.10298					529.4	0.61364		529.4	0.37156		529.4	0.34682
359.6	0.19442		359.6	0.10218					529.6	0.61102		529.6	0.36931		529.6	0.34459
359.8	0.19208		359.8	0.10117					529.8	0.60817		529.8	0.36707		529.8	0.34237
360	0.19066		360	0.10025					530	0.60533		530	0.36483		530	0.33995
360.2	0.18733		360.2	0.09938					530.2	0.60249		530.2	0.36259		530.2	0.33773
360.4	0.18697		360.4	0.0988					530.4	0.59964		530.4	0.36035		530.4	0.33513
360.6	0.1864		360.6	0.09829					530.6	0.5968		530.6	0.35811		530.6	0.33271
360.8	0.18534		360.8	0.09754					530.8	0.59395		530.8	0.35587		530.8	0.3303
361	0.18392		361	0.09681					531	0.59089		531	0.35363		531	0.32789
361.2	0.18406		361.2	0.09621					531.2	0.58805		531.2	0.35139		531.2	0.32566
361.4	0.18193		361.4	0.09553					531.4	0.5852		531.4	0.34915		531.4	0.32343
361.6	0.17988		361.6	0.09515					531.6	0.58236		531.6	0.34691		531.6	0.32102
361.8	0.17931		361.8	0.09469					531.8	0.57951		531.8	0.34467		531.8	0.31879
362	0.17903		362	0.09459					532	0.57667		532	0.34265		532	0.31657
362.2	0.17661		362.2	0.09425					532.2	0.57404		532.2	0.34041		532.2	0.31434
362.4	0.17548		362.4	0.09379					532.4	0.5712		532.4	0.3384		532.4	0.31193
362.6	0.17463		362.6	0.09326					532.6	0.56836		532.6	0.33616		532.6	0.3097
362.8	0.17228		362.8	0.09297					532.8	0.56573		532.8	0.33414		532.8	0.30747
363	0.1715		363	0.09217					533	0.56289		533	0.3319		533	0.30524
363.2	0.17016		363.2	0.09147					533.2	0.56004		533.2	0.32988		533.2	0.30302
363.4	0.16959		363.4	0.09108					533.4	0.55742		533.4	0.32787		533.4	0.30097
363.6	0.16753		363.6	0.08985					533.6	0.55457		533.6	0.32585		533.6	0.29875
363.8	0.16668		363.8	0.08908					533.8	0.55173		533.8	0.32361		533.8	0.29652
364	0.16341		364	0.08823					534	0.5491		534	0.32159		534	0.29448
364.2	0.16221		364.2	0.08799					534.2	0.54626		534.2	0.31958		534.2	0.29225
364.4	0.16072		364.4	0.08712					534.4	0.54363		534.4	0.31756		534.4	0.29021
364.6	0.15916		364.6	0.08678					534.6	0.54079		534.6	0.31554		534.6	0.28817
364.8	0.15894		364.8	0.08654					534.8	0.53817		534.8	0.3133		534.8	0.28613
365	0.1588		365	0.08666					535	0.53532		535	0.31129		535	0.2839
365.2	0.15731		365.2	0.08593					535.2	0.5327		535.2	0.30927		535.2	0.28186
365.4	0.15554		365.4	0.0854					535.4	0.52985		535.4	0.30703		535.4	0.27981
365.6	0.1554		365.6	0.08482					535.6	0.52723		535.6	0.30501		535.6	0.27759
365.8	0.15348		365.8	0.08441					535.8	0.52438		535.8	0.303		535.8	0.27555
366	0.15199		366	0.08313					536	0.52176		536	0.30076		536	0.27332
366.2	0.15235		366.2	0.08259					536.2	0.51891		536.2	0.29874		536.2	0.27128
366.4	0.15128		366.4	0.08213					536.4	0.51607		536.4	0.29672		536.4	0.26923
366.6	0.15		366.6	0.08175					536.6	0.51344		536.6	0.29471		536.6	0.26719
366.8	0.14844		366.8	0.08105					536.8	0.5106		536.8	0.29269		536.8	0.26534
367	0.1483		367	0.0808					537	0.50797		537	0.29068		537	0.26348
367.2	0.14688		367.2	0.08071					537.2	0.50513		537.2	0.28866		537.2	0.26162
367.4	0.14589		367.4	0.08005					537.4	0.5025		537.4	0.28664		537.4	0.25977
367.6	0.14497		367.6	0.07979					537.6	0.49988		537.6	0.28463		537.6	0.25791
367.8	0.14454		367.8	0.0793					537.8	0.49704		537.8	0.28283		537.8	0.25606
368	0.14362		368	0.07894					538	0.49441		538	0.28082		538	0.2542
368.2	0.14149		368.2	0.07802					538.2	0.49178		538.2	0.2788		538.2	0.25216
368.4	0.14092		368.4	0.07776					538.4	0.48916		538.4	0.27701		538.4	0.2503
368.6	0.14028		368.6	0.07722					538.6	0.48632		538.6	0.27499		538.6	0.24845
368.8	0.13865		368.8	0.07713					538.8	0.48369		538.8	0.27298		538.8	0.24659
369	0.13581		369	0.07669					539	0.48106		539	0.27118		539	0.24473
369.2	0.13524		369.2	0.07594					539.2	0.47844		539.2	0.26939		539.2	0.24288
369.4	0.13375		369.4	0.07572					539.4	0.47581		539.4	0.26737		539.4	0.24102
369.6	0.13241		369.6	0.07522					539.6	0.47319		539.6	0.26558		539.6	0.23916
369.8	0.13134		369.8	0.07406					539.8	0.47056		539.8	0.26379		539.8	0.23712
370	0.13085		370	0.07345					540	0.46794		540	0.26177		540	0.23527
370.2	0.13106		370.2	0.07369					540.2	0.46531		540.2	0.25998		540.2	0.23323
370.4	0.13049		370.4	0.07297					540.4	0.46269		540.4	0.25819		540.4	0.23118
370.6	0.12928		370.6	0.07231					540.6	0.46006		540.6	0.2564		540.6	0.22933
370.8	0.12857		370.8	0.0721					540.8	0.45766		540.8	0.2546		540.8	0.22729
371	0.12857		371	0.07186					541	0.45503		541	0.25281		541	0.22524
371.2	0.12694		371.2	0.07135					541.2	0.45241		541.2	0.25102		541.2	0.22339
371.4	0.12616		371.4	0.07079					541.4	0.44978		541.4	0.24923		541.4	0.22135
371.6	0.12574		371.6	0.07048					541.6	0.44737		541.6	0.24743		541.6	0.21949
371.8	0.12822		371.8	0.07152					541.8	0.44475		541.8	0.24587		541.8	0.21763
372	0.12999		372	0.07246					542	0.44234		542	0.24407		542	0.21578
372.2	0.13234		372.2	0.07326					542.2	0.43994		542.2	0.24228		542.2	0.21392
372.4	0.13383		372.4	0.0743					542.4	0.43753		542.4	0.24071		542.4	0.21206
372.6	0.13588		372.6	0.07536					542.6	0.43512		542.6	0.23892		542.6	0.21039
372.8	0.13489		372.8	0.07505					542.8	0.43272		542.8	0.23713		542.8	0.20854
373	0.13411		373	0.07459					543	0.43009		543	0.23556		543	0.20668
373.2	0.13283		373.2	0.07413					543.2	0.42768		543.2	0.23377		543.2	0.20483
373.4	0.13226		373.4	0.07369					543.4	0.42528		543.4	0.2322		543.4	0.20297
373.6	0.13177		373.6	0.07328					543.6	0.42287		543.6	0.23063		543.6	0.20111
373.8	0.13049		373.8	0.07265					543.8	0.42046		543.8	0.22884		543.8	0.19926
374	0.12957		374	0.07231					544	0.41806		544	0.22727		544	0.1974
374.2	0.12921		374.2	0.07195					544.2	0.41565		544.2	0.2257		544.2	0.19573
374.4	0.12822		374.4	0.07159					544.4	0.41324		544.4	0.22413		544.4	0.19387
374.6	0.12708		374.6	0.07123					544.6	0.41062		544.6	0.22234		544.6	0.1922
374.8	0.1268		374.8	0.07091					544.8	0.40821		544.8	0.22077		544.8	0.19053
375	0.12588		375	0.07048					545	0.40581		545	0.21921		545	0.18886
375.2	0.12503		375.2	0.07011					545.2	0.4034		545.2	0.21764		545.2	0.18719
375.4	0.12403		375.4	0.06968					545.4	0.40099		545.4	0.21607		545.4	0.18552
375.6	0.12347		375.6	0.06939					545.6	0.39881		545.6	0.2145		545.6	0.18385
375.8	0.12269		375.8	0.06905					545.8	0.3964		545.8	0.21293		545.8	0.18218
376	0.12226		376	0.06881					546	0.39399		546	0.21159		546	0.18051
376.2	0.12134		376.2	0.0684					546.2	0.39159		546.2	0.21002		546.2	0.17903
376.4	0.12084		376.4	0.06832					546.4	0.3894		546.4	0.20845		546.4	0.17735
376.6	0.1197		376.6	0.06782					546.6	0.38699		546.6	0.20688		546.6	0.17587
376.8	0.11921		376.8	0.06755					546.8	0.3848		546.8	0.20554		546.8	0.1742
377	0.11864		377	0.06726					547	0.38262		547	0.20397		547	0.17271
377.2	0.11829		377.2	0.06707					547.2	0.38043		547.2	0.20263		547.2	0.17123
377.4	0.11765		377.4	0.06658					547.4	0.37824		547.4	0.20128		547.4	0.16993
377.6	0.11758		377.6	0.0662					547.6	0.37605		547.6	0.19971		547.6	0.16826
377.8	0.11687		377.8	0.06583					547.8	0.37387		547.8	0.19837		547.8	0.16696
378	0.11587		378	0.0654					548	0.37168		548	0.19702		548	0.16548
378.2	0.11531		378.2	0.06499					548.2	0.36949		548.2	0.19568		548.2	0.16418
378.4	0.11467		378.4	0.0646					548.4	0.36752		548.4	0.19434		548.4	0.16269
378.6	0.11382		378.6	0.06436					548.6	0.36533		548.6	0.19299		548.6	0.16139
378.8	0.11332		378.8	0.06407					548.8	0.36336		548.8	0.19165		548.8	0.16009
379	0.11282		379	0.0638					549	0.36118		549	0.1903		549	0.15898
379.2	0.11183		379.2	0.06349					549.2	0.35899		549.2	0.18896		549.2	0.15768
379.4	0.11091		379.4	0.06332					549.4	0.35702		549.4	0.18761		549.4	0.15638
379.6	0.11048		379.6	0.06293					549.6	0.35483		549.6	0.18627		549.6	0.15508
379.8	0.1097		379.8	0.06279					549.8	0.35286		549.8	0.18493		549.8	0.15378
380	0.10885		380	0.06252					550	0.35089		550	0.18381		550	0.1523
380.2	0.10821		380.2	0.06223					550.2	0.34892		550.2	0.18246		550.2	0.15118
380.4	0.10793		380.4	0.06187					550.4	0.34674		550.4	0.18112		550.4	0.14988
380.6	0.10729		380.6	0.06165					550.6	0.34477		550.6	0.17977		550.6	0.14858
380.8	0.10636		380.8	0.06109					550.8	0.3428		550.8	0.17843		550.8	0.1471
381	0.10594		381	0.06075					551	0.34061		551	0.17731		551	0.1458
381.2	0.1053		381.2	0.06049					551.2	0.33864		551.2	0.17596		551.2	0.14432
381.4	0.10438		381.4	0.06015					551.4	0.33645		551.4	0.17462		551.4	0.14302
381.6	0.10388		381.6	0.05996					551.6	0.33449		551.6	0.1735		551.6	0.14172
381.8	0.10367		381.8	0.05984					551.8	0.3323		551.8	0.17216		551.8	0.14042
382	0.10317		382	0.05952					552	0.33033		552	0.17104		552	0.13912
382.2	0.10289		382.2	0.05923					552.2	0.32836		552.2	0.16969		552.2	0.13782
382.4	0.10189		382.4	0.05904					552.4	0.32639		552.4	0.16857		552.4	0.13652
382.6	0.1014		382.6	0.0588					552.6	0.3242		552.6	0.16723		552.6	0.13541
382.8	0.10055		382.8	0.05843					552.8	0.32223		552.8	0.16588		552.8	0.13392
383	0.09998		383	0.05829					553	0.32027		553	0.16476		553	0.13262
383.2	0.09927		383.2	0.05795					553.2	0.3183		553.2	0.16364		553.2	0.13132
383.4	0.09941		383.4	0.05771					553.4	0.31655		553.4	0.1623		553.4	0.12984
383.6	0.09863		383.6	0.05732					553.6	0.31458		553.6	0.16118		553.6	0.12854
383.8	0.09792		383.8	0.05717					553.8	0.31261		553.8	0.16006		553.8	0.12724
384	0.09742		384	0.05681					554	0.31064		554	0.15871		554	0.12594
384.2	0.09664		384.2	0.0565					554.2	0.30867		554.2	0.15759		554.2	0.12483
384.4	0.09593		384.4	0.05626					554.4	0.3067		554.4	0.15647		554.4	0.12353
384.6	0.09544		384.6	0.05611					554.6	0.30473		554.6	0.15535		554.6	0.12223
384.8	0.09487		384.8	0.0557					554.8	0.30298		554.8	0.15401		554.8	0.12093
385	0.09423		385	0.05538					555	0.30101		555	0.15291		555	0.11963
385.2	0.09402		385.2	0.05529					555.2	0.29904		555.2	0.15175		555.2	0.11833
385.4	0.09345		385.4	0.05493					555.4	0.29729		555.4	0.15058		555.4	0.11703
385.6	0.09281		385.6	0.05461					555.6	0.29532		555.6	0.14942		555.6	0.11592
385.8	0.09253		385.8	0.05447					555.8	0.29336		555.8	0.14825		555.8	0.11462
386	0.09203		386	0.05422					556	0.29161		556	0.14711		556	0.1135
386.2	0.09146		386.2	0.05393					556.2	0.28964		556.2	0.14596		556.2	0.11239
386.4	0.09083		386.4	0.05381					556.4	0.28789		556.4	0.14484		556.4	0.11146
386.6	0.09068		386.6	0.05369					556.6	0.28592		556.6	0.1437		556.6	0.11035
386.8	0.0899		386.8	0.0534					556.8	0.28417		556.8	0.14258		556.8	0.10923
387	0.08948		387	0.0533					557	0.2822		557	0.14146		557	0.10812
387.2	0.08905		387.2	0.05311					557.2	0.28045		557.2	0.14032		557.2	0.10719
387.4	0.08898		387.4	0.05289					557.4	0.27848		557.4	0.13918		557.4	0.10608
387.6	0.08813		387.6	0.05256					557.6	0.27673		557.6	0.13806		557.6	0.10515
387.8	0.08749		387.8	0.05236					557.8	0.27498		557.8	0.13694		557.8	0.10422
388	0.08664		388	0.05212					558	0.27301		558	0.13584		558	0.10329
388.2	0.086		388.2	0.05193					558.2	0.27126		558.2	0.13474		558.2	0.10218
388.4	0.08508		388.4	0.05156					558.4	0.26951		558.4	0.13366		558.4	0.10125
388.6	0.08479		388.6	0.05135					558.6	0.26754		558.6	0.13257		558.6	0.10032
388.8	0.08437		388.8	0.05113					558.8	0.26579		558.8	0.13149		558.8	0.0994
389	0.08416		389	0.05079					559	0.26382		559	0.13039		559	0.09847
389.2	0.08359		389.2	0.05057					559.2	0.26207		559.2	0.1293		559.2	0.09754
389.4	0.0833		389.4	0.05045					559.4	0.26032		559.4	0.1282		559.4	0.0968
389.6	0.08274		389.6	0.05021					559.6	0.25857		559.6	0.12712		559.6	0.09587
389.8	0.08252		389.8	0.05006					559.8	0.25682		559.8	0.12603		559.8	0.09513
390	0.08196		390	0.04989					560	0.25485		560	0.12495		560	0.0942
390.2	0.08167		390.2	0.04973					560.2	0.2531		560.2	0.12385		560.2	0.09346
390.4	0.08146		390.4	0.04951					560.4	0.25135		560.4	0.12278		560.4	0.09271
390.6	0.08103		390.6	0.04936					560.6	0.2496		560.6	0.1217		560.6	0.09197
390.8	0.08054		390.8	0.04915					560.8	0.24785		560.8	0.12063		560.8	0.09123
391	0.08039		391	0.04895					561	0.2461		561	0.11957		561	0.09049
391.2	0.07997		391.2	0.04866					561.2	0.24435		561.2	0.1185		561.2	0.08974
391.4	0.07976		391.4	0.04852					561.4	0.2426		561.4	0.11747		561.4	0.089
391.6	0.07919		391.6	0.04837					561.6	0.24085		561.6	0.11641		561.6	0.08845
391.8	0.07862		391.8	0.04811					561.8	0.2391		561.8	0.11541		561.8	0.0877
392	0.07855		392	0.04801					562	0.23735		562	0.11437		562	0.08696
392.2	0.07784		392.2	0.04779					562.2	0.2356		562.2	0.11337		562.2	0.08622
392.4	0.07741		392.4	0.04767					562.4	0.23385		562.4	0.11236		562.4	0.08548
392.6	0.07713		392.6	0.04731					562.6	0.23232		562.6	0.11137		562.6	0.08455
392.8	0.07713		392.8	0.04728					562.8	0.23057		562.8	0.11039		562.8	0.08381
393	0.076		393	0.04707					563	0.22882		563	0.1094		563	0.08306
393.2	0.07564		393.2	0.04687					563.2	0.22729		563.2	0.10839		563.2	0.08213
393.4	0.07465		393.4	0.04665					563.4	0.22554		563.4	0.10743		563.4	0.08139
393.6	0.07422		393.6	0.04658					563.6	0.224		563.6	0.10647		563.6	0.08065
393.8	0.07358		393.8	0.04627					563.8	0.22225		563.8	0.1055		563.8	0.07991
394	0.07372		394	0.04605					564	0.2205		564	0.10454		564	0.07898
394.2	0.07351		394.2	0.0459					564.2	0.21897		564.2	0.1036		564.2	0.07824
394.4	0.07344		394.4	0.04576					564.4	0.21744		564.4	0.10268		564.4	0.07731
394.6	0.07294		394.6	0.04549					564.6	0.21569		564.6	0.10176		564.6	0.07657
394.8	0.07231		394.8	0.0453					564.8	0.21416		564.8	0.10084		564.8	0.07564
395	0.07167		395	0.04511					565	0.21241		565	0.09992		565	0.07471
395.2	0.07124		395.2	0.04491					565.2	0.21088		565.2	0.09903		565.2	0.07378
395.4	0.07089		395.4	0.04462					565.4	0.20935		565.4	0.09811		565.4	0.07285
395.6	0.07082		395.6	0.04448					565.6	0.20781		565.6	0.09721		565.6	0.07211
395.8	0.07032		395.8	0.04416					565.8	0.20628		565.8	0.09632		565.8	0.07118
396	0.07018		396	0.04402					566	0.20475		566	0.09544		566	0.07026
396.2	0.06989		396.2	0.04392					566.2	0.20322		566.2	0.09457		566.2	0.06951
396.4	0.06954		396.4	0.0438					566.4	0.20169		566.4	0.09372		566.4	0.06858
396.6	0.06918		396.6	0.04363					566.6	0.20016		566.6	0.09289		566.6	0.06766
396.8	0.0694		396.8	0.04365					566.8	0.19863		566.8	0.09206		566.8	0.06691
397	0.06904		397	0.04341					567	0.19709		567	0.09123		567	0.06599
397.2	0.0689		397.2	0.04344					567.2	0.19556		567.2	0.09042		567.2	0.06506
397.4	0.06862		397.4	0.04336					567.4	0.19425		567.4	0.08964		567.4	0.06432
397.6	0.06812		397.6	0.04327					567.6	0.19272		567.6	0.08883		567.6	0.06339
397.8	0.06762		397.8	0.04307					567.8	0.19119		567.8	0.08807		567.8	0.06265
398	0.06748		398	0.04303					568	0.18988		568	0.08729		568	0.06172
398.2	0.06698		398.2	0.04278					568.2	0.18834		568.2	0.08655		568.2	0.06097
398.4	0.06713		398.4	0.04264					568.4	0.18703		568.4	0.08579		568.4	0.06023
398.6	0.06705		398.6	0.04242					568.6	0.18572		568.6	0.08505		568.6	0.05949
398.8	0.06691		398.8	0.0424					568.8	0.18419		568.8	0.08433		568.8	0.05875
399	0.06642		399	0.04211					569	0.18287		569	0.08359		569	0.058
399.2	0.0662		399.2	0.04187					569.2	0.18156		569.2	0.08287		569.2	0.05726
399.4	0.06585		399.4	0.04165					569.4	0.18025		569.4	0.08216		569.4	0.05652
399.6	0.06535		399.6	0.04145					569.6	0.17894		569.6	0.08144		569.6	0.05596
399.8	0.065		399.8	0.04131					569.8	0.17762		569.8	0.08072		569.8	0.05522
400	0.06457		400	0.04121					570	0.17631		570	0.08001		570	0.05466
400.2	0.06422		400.2	0.04112					570.2	0.17478		570.2	0.07931		570.2	0.05411
400.4	0.06386		400.4	0.04099					570.4	0.17369		570.4	0.07859		570.4	0.05355
400.6	0.06365		400.6	0.04097					570.6	0.17237		570.6	0.07792		570.6	0.05299
400.8	0.06322		400.8	0.04075					570.8	0.17106		570.8	0.07723		570.8	0.05244
401	0.06336		401	0.0407					571	0.16975		571	0.07653		571	0.05206
401.2	0.06273		401.2	0.04046					571.2	0.16844		571.2	0.07584		571.2	0.05151
401.4	0.06223		401.4	0.04024					571.4	0.16712		571.4	0.07514		571.4	0.05114
401.6	0.06195		401.6	0.04012					571.6	0.16581		571.6	0.07447		571.6	0.05058
401.8	0.0618		401.8	0.04003					571.8	0.16472		571.8	0.07378		571.8	0.05002
402	0.06117		402	0.03979					572	0.1634		572	0.07311		572	0.04965
402.2	0.06109		402.2	0.03969					572.2	0.16231		572.2	0.07243		572.2	0.0491
402.4	0.0606		402.4	0.03957					572.4	0.161		572.4	0.07176		572.4	0.04872
402.6	0.06017		402.6	0.0394					572.6	0.1599		572.6	0.07109		572.6	0.04835
402.8	0.05996		402.8	0.03928					572.8	0.15859		572.8	0.07044		572.8	0.04798
403	0.05968		403	0.03918					573	0.1575		573	0.06979		573	0.04761
403.2	0.05932		403.2	0.03894					573.2	0.15618		573.2	0.06916		573.2	0.04724
403.4	0.05939		403.4	0.03882					573.4	0.15509		573.4	0.06856		573.4	0.04687
403.6	0.05925		403.6	0.03865					573.6	0.154		573.6	0.06795		573.6	0.04668
403.8	0.05897		403.8	0.03846					573.8	0.15268		573.8	0.06733		573.8	0.04631
404	0.05854		404	0.03824					574	0.15159		574	0.06672		574	0.04613
404.2	0.05833		404.2	0.03826					574.2	0.1505		574.2	0.06609		574.2	0.04575
404.4	0.05797		404.4	0.03816					574.4	0.1494		574.4	0.06549		574.4	0.04557
404.6	0.05776		404.6	0.03807					574.6	0.14831		574.6	0.06488		574.6	0.04538
404.8	0.05748		404.8	0.0379					574.8	0.14721		574.8	0.06428		574.8	0.04501
405	0.05776		405	0.0379					575	0.14612		575	0.06367		575	0.04464
405.2	0.05769		405.2	0.03773					575.2	0.14503		575.2	0.06309		575.2	0.04427
405.4	0.05733		405.4	0.03756					575.4	0.14393		575.4	0.06251		575.4	0.0439
405.6	0.05712		405.6	0.03737					575.6	0.14284		575.6	0.06195		575.6	0.04353
405.8	0.05669		405.8	0.03727					575.8	0.14174		575.8	0.06137		575.8	0.04334
406	0.05648		406	0.03717					576	0.14065		576	0.06081		576	0.04297
406.2	0.05563		406.2	0.03698					576.2	0.13978		576.2	0.06027		576.2	0.04278
406.4	0.05563		406.4	0.03691					576.4	0.13868		576.4	0.05971		576.4	0.0426
406.6	0.05513		406.6	0.03686					576.6	0.13759		576.6	0.05917		576.6	0.0426
406.8	0.05506		406.8	0.03671					576.8	0.13667		576.8	0.05863		576.8	0.04241
407	0.0545		407	0.03647					577	0.13568		577	0.05809		577	0.04223
407.2	0.05457		407.2	0.0365					577.2	0.13472		577.2	0.05758		577.2	0.04204
407.4	0.05421		407.4	0.03635					577.4	0.13376		577.4	0.05706		577.4	0.04204
407.6	0.05414		407.6	0.03621					577.6	0.1328		577.6	0.05657		577.6	0.04186
407.8	0.054		407.8	0.03608					577.8	0.13186		577.8	0.05606		577.8	0.04167
408	0.05364		408	0.03599					578	0.13094		578	0.05556		578	0.04148
408.2	0.05357		408.2	0.03584					578.2	0.13002		578.2	0.05505		578.2	0.0413
408.4	0.05315		408.4	0.03577					578.4	0.12912		578.4	0.05453		578.4	0.0413
408.6	0.05301		408.6	0.0357					578.6	0.12822		578.6	0.05404		578.6	0.04111
408.8	0.05258		408.8	0.03565					578.8	0.12731		578.8	0.05355		578.8	0.04111
409	0.05237		409	0.03546					579	0.12641		579	0.05305		579	0.04093
409.2	0.05201		409.2	0.03529					579.2	0.12551		579.2	0.05258		579.2	0.04093
409.4	0.05187		409.4	0.03524					579.4	0.12459		579.4	0.05209		579.4	0.04093
409.6	0.05166		409.6	0.03507					579.6	0.1237		579.6	0.05162		579.6	0.04093
409.8	0.05159		409.8	0.03492					579.8	0.1228		579.8	0.05115		579.8	0.04093
410	0.05151		410	0.03502					580	0.1219		580	0.05068		580	0.04093
410.2	0.05116		410.2	0.03483					580.2	0.12105		580.2	0.05021
410.4	0.05088		410.4	0.03468					580.4	0.12017		580.4	0.04976
410.6	0.05052		410.6	0.03459					580.6	0.11934		580.6	0.04931
410.8	0.05038		410.8	0.03449					580.8	0.11851		580.8	0.04886
411	0.04995		411	0.03427					581	0.1177		581	0.04842
411.2	0.04988		411.2	0.03432					581.2	0.11689		581.2	0.04799
411.4	0.05002		411.4	0.03425					581.4	0.1161		581.4	0.04756
411.6	0.05017		411.6	0.03417					581.6	0.11529		581.6	0.04714
411.8	0.04981		411.8	0.034					581.8	0.11453		581.8	0.04671
412	0.04967		412	0.03384					582	0.11374		582	0.04629
412.2	0.04946		412.2	0.03371					582.2	0.11295		582.2	0.04588
412.4	0.04896		412.4	0.03362					582.4	0.11219		582.4	0.04546
412.6	0.04853		412.6	0.0335					582.6	0.1114		582.6	0.04506
412.8	0.04868		412.8	0.0335					582.8	0.11061		582.8	0.04465
413	0.04853		413	0.03355					583	0.10983		583	0.04425
413.2	0.04839		413.2	0.03352					583.2	0.10904		583.2	0.04385
413.4	0.04839		413.4	0.03342					583.4	0.10825		583.4	0.04346
413.6	0.04825		413.6	0.03338					583.6	0.10748		583.6	0.04306
413.8	0.04768		413.8	0.03333					583.8	0.10672		583.8	0.04268
414	0.04747		414	0.03309					584	0.10595		584	0.0423
414.2	0.04733		414.2	0.03304					584.2	0.10519		584.2	0.0419
414.4	0.0469		414.4	0.03287					584.4	0.10442		584.4	0.04149
414.6	0.04669		414.6	0.03275					584.6	0.10366		584.6	0.04109
414.8	0.04655		414.8	0.03265					584.8	0.10287		584.8	0.04071
415	0.04655		415	0.03263					585	0.1021		585	0.04031
415.2	0.04634		415.2	0.03234					585.2	0.10136		585.2	0.0399
415.4	0.04619		415.4	0.03231					585.4	0.10059		585.4	0.03952
415.6	0.04605		415.6	0.03219					585.6	0.09985		585.6	0.03914
415.8	0.04584		415.8	0.03217					585.8	0.09908		585.8	0.03874
416	0.04555		416	0.03217					586	0.09832		586	0.03836
416.2	0.04527		416.2	0.03214					586.2	0.09757		586.2	0.03795
416.4	0.04527		416.4	0.03205					586.4	0.09681		586.4	0.03755
416.6	0.04555		416.6	0.03219					586.6	0.09604		586.6	0.03717
416.8	0.04563		416.8	0.03209					586.8	0.09528		586.8	0.03677
417	0.0457		417	0.03207					587	0.09453		587	0.03636
417.2	0.0457		417.2	0.03212					587.2	0.09379		587.2	0.03598
417.4	0.04527		417.4	0.03217					587.4	0.09307		587.4	0.0356
417.6	0.0447		417.6	0.032					587.6	0.09235		587.6	0.03522
417.8	0.04442		417.8	0.03188					587.8	0.09162		587.8	0.03484
418	0.04392		418	0.03176					588	0.0909		588	0.03446
418.2	0.04392		418.2	0.03173					588.2	0.0902		588.2	0.03408
418.4	0.04399		418.4	0.03156					588.4	0.0895		588.4	0.0337
418.6	0.04399		418.6	0.03147					588.6	0.0888		588.6	0.03332
418.8	0.04385		418.8	0.03144					588.8	0.0881		588.8	0.03293
419	0.04357		419	0.03139					589	0.08738		589	0.03255
419.2	0.04335		419.2	0.03125					589.2	0.08668		589.2	0.03215
419.4	0.0435		419.4	0.03132					589.4	0.08598		589.4	0.03175
419.6	0.04357		419.6	0.0313					589.6	0.08528		589.6	0.03137
419.8	0.04343		419.8	0.03118					589.8	0.08458		589.8	0.03096
420	0.04371		420	0.03101					590	0.08388		590	0.03056
420.2	0.0435		420.2	0.03096					590.2	0.0832		590.2	0.03018
420.4	0.04328		420.4	0.03088					590.4	0.08254		590.4	0.02978
420.6	0.043		420.6	0.03081					590.6	0.08187		590.6	0.02939
420.8	0.04286		420.8	0.03081					590.8	0.08121		590.8	0.02901
421	0.04265		421	0.03079					591	0.08055		591	0.02863
421.2	0.0425		421.2	0.03067					591.2	0.0799		591.2	0.02825
421.4	0.04194		421.4	0.03047					591.4	0.07926		591.4	0.02787
421.6	0.04186		421.6	0.03033					591.6	0.07863		591.6	0.02749
421.8	0.04165		421.8	0.03014					591.8	0.07799		591.8	0.02711
422	0.04151		422	0.03009					592	0.07738		592	0.02673
422.2	0.04116		422.2	0.02997					592.2	0.07679		592.2	0.02637
422.4	0.04116		422.4	0.02987					592.4	0.07616		592.4	0.02601
422.6	0.04087		422.6	0.02987					592.6	0.07554		592.6	0.02568
422.8	0.04073		422.8	0.02984					592.8	0.07495		592.8	0.02532
423	0.04052		423	0.02968					593	0.07434		593	0.02498
423.2	0.04073		423.2	0.02965					593.2	0.07375		593.2	0.02464
423.4	0.04045		423.4	0.02958					593.4	0.07314		593.4	0.02431
423.6	0.04023		423.6	0.02958					593.6	0.07252		593.6	0.02397
423.8	0.04009		423.8	0.02958					593.8	0.07193		593.8	0.02364
424	0.04002		424	0.02955					594	0.07132		594	0.02332
424.2	0.03959		424.2	0.02946					594.2	0.07073		594.2	0.02299
424.4	0.03974		424.4	0.02941					594.4	0.07016		594.4	0.02267
424.6	0.03981		424.6	0.02929					594.6	0.06959		594.6	0.02238
424.8	0.03988		424.8	0.02922					594.8	0.06902		594.8	0.02207
425	0.03974		425	0.02914					595	0.06848		595	0.02175
425.2	0.03981		425.2	0.02907					595.2	0.06791		595.2	0.02146
425.4	0.04002		425.4	0.02914					595.4	0.06734		595.4	0.02117
425.6	0.03995		425.6	0.02902					595.6	0.06677		595.6	0.02088
425.8	0.03952		425.8	0.02895					595.8	0.06622		595.8	0.02061
426	0.03938		426	0.02888					596	0.06568		596	0.02032
426.2	0.03924		426.2	0.02888					596.2	0.06513		596.2	0.02005
426.4	0.03867		426.4	0.02866					596.4	0.0646		596.4	0.01981
426.6	0.03846		426.6	0.02859					596.6	0.0641		596.6	0.01954
426.8	0.03825		426.8	0.02849					596.8	0.06358		596.8	0.01927
427	0.0381		427	0.02847					597	0.06305		597	0.01902
427.2	0.03796		427.2	0.0283					597.2	0.06255		597.2	0.01875
427.4	0.03768		427.4	0.02827					597.4	0.06202		597.4	0.01848
427.6	0.03747		427.6	0.0282					597.6	0.0615		597.6	0.01821
427.8	0.03732		427.8	0.02801					597.8	0.06099		597.8	0.01797
428	0.03725		428	0.02793					598	0.06047		598	0.0177
428.2	0.03704		428.2	0.02789					598.2	0.05997		598.2	0.01743
428.4	0.03732		428.4	0.02779					598.4	0.05946		598.4	0.01718
428.6	0.03711		428.6	0.02769					598.6	0.05896		598.6	0.01694
428.8	0.03711		428.8	0.02779					598.8	0.05846		598.8	0.01669
429	0.03704		429	0.02769					599	0.05793		599	0.01644
429.2	0.03683		429.2	0.02762					599.2	0.05741		599.2	0.0162
429.4	0.03676		429.4	0.02755					599.4	0.0569		599.4	0.01595
429.6	0.03683		429.6	0.02757					599.6	0.0564		599.6	0.01571
429.8	0.0364		429.8	0.02745					599.8	0.05588		599.8	0.01548
430	0.03633		430	0.02743					600	0.05537		600	0.01524
430.2	0.03654		430.2	0.02745					600.2	0.05487		600.2	0.01499
430.4	0.03619		430.4	0.02743					600.4	0.05437		600.4	0.01474
430.6	0.03598		430.6	0.02726					600.6	0.05386		600.6	0.0145
430.8	0.03626		430.8	0.02723					600.8	0.05336		600.8	0.01427
431	0.03619		431	0.02714					601	0.05286		601	0.01407
431.2	0.03562		431.2	0.02706					601.2	0.05235		601.2	0.01385
431.4	0.03548		431.4	0.02702					601.4	0.05185		601.4	0.01364
431.6	0.03527		431.6	0.02699					601.6	0.05135		601.6	0.01344
431.8	0.03498		431.8	0.02692					601.8	0.05084		601.8	0.01324
432	0.0347		432	0.02689					602	0.05034		602	0.01304
432.2	0.03491		432.2	0.02677					602.2	0.04986		602.2	0.01284
432.4	0.03512		432.4	0.02675					602.4	0.04938		602.4	0.01264
432.6	0.03519		432.6	0.02673					602.6	0.0489		602.6	0.01243
432.8	0.03512		432.8	0.02668					602.8	0.04844		602.8	0.01226
433	0.03505		433	0.02656					603	0.048		603	0.01205
433.2	0.03505		433.2	0.02656					603.2	0.04756		603.2	0.01187
433.4	0.03477		433.4	0.02643					603.4	0.04712		603.4	0.0117
433.6	0.0347		433.6	0.02641					603.6	0.04669		603.6	0.01152
433.8	0.03427		433.8	0.02631					603.8	0.04625		603.8	0.01134
434	0.03392		434	0.02627					604	0.04583		604	0.01116
434.2	0.03356		434.2	0.02617					604.2	0.04542		604.2	0.01098
434.4	0.03335		434.4	0.02605					604.4	0.045		604.4	0.0108
434.6	0.03292		434.6	0.02593					604.6	0.04459		604.6	0.01062
434.8	0.03314		434.8	0.02595					604.8	0.04419		604.8	0.01046
435	0.03321		435	0.0259					605	0.04378		605	0.01028
435.2	0.03328		435.2	0.0259					605.2	0.04338		605.2	0.01013
435.4	0.03292		435.4	0.02588					605.4	0.04299		605.4	0.00997
435.6	0.03314		435.6	0.02588					605.6	0.04262		605.6	0.00981
435.8	0.033		435.8	0.02576					605.8	0.04222		605.8	0.00968
436	0.03307		436	0.02576					606	0.04185		606	0.00954
436.2	0.03292		436.2	0.02571					606.2	0.0415		606.2	0.00941
436.4	0.03307		436.4	0.02578					606.4	0.04113		606.4	0.00928
436.6	0.03278		436.6	0.02571					606.6	0.04076		606.6	0.00914
436.8	0.03271		436.8	0.02566					606.8	0.04039		606.8	0.00898
437	0.0325		437	0.02552					607	0.04001		607	0.00883
437.2	0.0325		437.2	0.02537					607.2	0.03966		607.2	0.00869
437.4	0.03243		437.4	0.02532					607.4	0.03929		607.4	0.00854
437.6	0.03229		437.6	0.02527					607.6	0.03892		607.6	0.0084
437.8	0.03236		437.8	0.02523					607.8	0.03857		607.8	0.00824
438	0.03229		438	0.02525					608	0.03822		608	0.00811
438.2	0.03207		438.2	0.02525					608.2	0.03787		608.2	0.00798
438.4	0.03214		438.4	0.02515					608.4	0.03754		608.4	0.00784
438.6	0.032		438.6	0.02506					608.6	0.03719		608.6	0.00773
438.8	0.03172		438.8	0.02489					608.8	0.03686		608.8	0.0076
439	0.03143		439	0.02489					609	0.03654		609	0.00748
439.2	0.03143		439.2	0.02486					609.2	0.03621		609.2	0.00737
439.4	0.03129		439.4	0.02479					609.4	0.03588		609.4	0.00728
439.6	0.03165		439.6	0.02477					609.6	0.03553		609.6	0.00717
439.8	0.03158		439.8	0.02479					609.8	0.03522		609.8	0.00708
440	0.03158		440	0.02467					610	0.03489		610	0.00697
440.2	0.03151		440.2	0.0246					610.2	0.03459		610.2	0.00686
440.4	0.03151		440.4	0.02455					610.4	0.03428		610.4	0.00674
440.6	0.03108		440.6	0.02457					610.6	0.03398		610.6	0.00663
440.8	0.0308		440.8	0.02443					610.8	0.03367		610.8	0.0065
441	0.03087		441	0.02445					611	0.03339		611	0.00639
441.2	0.03065		441.2	0.0244					611.2	0.03308		611.2	0.00627
441.4	0.03044		441.4	0.02426					611.4	0.03277		611.4	0.00616
441.6	0.03016		441.6	0.02416					611.6	0.03249		611.6	0.00603
441.8	0.03044		441.8	0.02426					611.8	0.03218		611.8	0.00591
442	0.0303		442	0.02414					612	0.03188		612	0.00578
442.2	0.02994		442.2	0.02402					612.2	0.03159		612.2	0.00567
442.4	0.0298		442.4	0.02402					612.4	0.03131		612.4	0.00556
442.6	0.02994		442.6	0.02394					612.6	0.031		612.6	0.00544
442.8	0.02966		442.8	0.02382					612.8	0.03072		612.8	0.00533
443	0.02945		443	0.02377					613	0.03043		613	0.0052
443.2	0.02959		443.2	0.0238					613.2	0.03013		613.2	0.00509
443.4	0.02959		443.4	0.02375					613.4	0.02984		613.4	0.00497
443.6	0.02931		443.6	0.02373					613.6	0.02953		613.6	0.00486
443.8	0.02938		443.8	0.0237					613.8	0.02923		613.8	0.00475
444	0.02938		444	0.0237					614	0.02894		614	0.00466
444.2	0.02916		444.2	0.02358					614.2	0.02866		614.2	0.00455
444.4	0.02916		444.4	0.02356					614.4	0.02838		614.4	0.00444
444.6	0.02938		444.6	0.02356					614.6	0.02809		614.6	0.00435
444.8	0.02938		444.8	0.02346					614.8	0.02778		614.8	0.00423
445	0.02945		445	0.02339					615	0.0275		615	0.0041
445.2	0.02952		445.2	0.02331					615.2	0.02722		615.2	0.00399
445.4	0.02938		445.4	0.02329					615.4	0.02693		615.4	0.00388
445.6	0.02902		445.6	0.02322					615.6	0.02665		615.6	0.00376
445.8	0.02895		445.8	0.02329					615.8	0.02636		615.8	0.00365
446	0.0286		446	0.02324					616	0.0261		616	0.00354
446.2	0.02845		446.2	0.02324					616.2	0.02584		616.2	0.00343
446.4	0.02852		446.4	0.02322					616.4	0.02555		616.4	0.00332
446.6	0.02867		446.6	0.02322					616.6	0.02527		616.6	0.00323
446.8	0.02838		446.8	0.02302					616.8	0.02498		616.8	0.00311
447	0.02817		447	0.02298					617	0.0247		617	0.00302
447.2	0.0281		447.2	0.02293					617.2	0.02442		617.2	0.00291
447.4	0.0281		447.4	0.02283					617.4	0.02413		617.4	0.00282
447.6	0.02796		447.6	0.02278					617.6	0.02385		617.6	0.00273
447.8	0.02789		447.8	0.02281					617.8	0.02361		617.8	0.00262
448	0.02782		448	0.02281					618	0.02337		618	0.00253
448.2	0.02774		448.2	0.02271					618.2	0.02312		618.2	0.00244
448.4	0.02725		448.4	0.02266					618.4	0.02291		618.4	0.00235
448.6	0.02725		448.6	0.02259					618.6	0.02267		618.6	0.00226
448.8	0.02725		448.8	0.02252					618.8	0.02245		618.8	0.00215
449	0.02753		449	0.02252					619	0.02221		619	0.00208
449.2	0.0276		449.2	0.02257					619.2	0.02197		619.2	0.00199
449.4	0.02767		449.4	0.02249					619.4	0.02175		619.4	0.0019
449.6	0.02774		449.6	0.02242					619.6	0.02151		619.6	0.00181
449.8	0.02746		449.8	0.02237					619.8	0.02129		619.8	0.00173
450	0.02711		450	0.02223					620	0.02109		620	0.00166
450.2	0.02711		450.2	0.02215					620.2	0.02087		620.2	0.00157
450.4	0.02711		450.4	0.02213					620.4	0.02067		620.4	0.00148
450.6	0.02682		450.6	0.02206					620.6	0.02048		620.6	0.00139
450.8	0.02696		450.8	0.02208					620.8	0.02028		620.8	0.0013
451	0.02703		451	0.02213					621	0.02008		621	0.00121
451.2	0.02703		451.2	0.02208					621.2	0.01989		621.2	0.00114
451.4	0.02689		451.4	0.02201					621.4	0.01969		621.4	0.00108
451.6	0.02661		451.6	0.02189					621.6	0.01949		621.6	0.00101
451.8	0.02661		451.8	0.02184					621.8	0.0193		621.8	0.000940987
452	0.0264		452	0.02177					622	0.01912		622	0.000896178
452.2	0.02618		452.2	0.02177					622.2	0.01895		622.2	0.000828964
452.4	0.02625		452.4	0.02179					622.4	0.01877		622.4	0.000761751
452.6	0.02654		452.6	0.02186					622.6	0.0186		622.6	0.000694538
452.8	0.02625		452.8	0.02172					622.8	0.01844		622.8	0.000649729
453	0.02633		453	0.02169					623	0.01829		623	0.00060492
453.2	0.02625		453.2	0.02155					623.2	0.01814		623.2	0.000560111
453.4	0.02611		453.4	0.02145					623.4	0.01801		623.4	0.000515302
453.6	0.02604		453.6	0.02145					623.6	0.01785		623.6	0.000470493
453.8	0.02604		453.8	0.02145					623.8	0.01772		623.8	0.000448089
454	0.02583		454	0.0214					624	0.01759		624	0.00040328
454.2	0.0259		454.2	0.0215					624.2	0.01748		624.2	0.000380876
454.4	0.02562		454.4	0.02145					624.4	0.01735		624.4	0.000336067
454.6	0.02569		454.6	0.0214					624.6	0.01724		624.6	0.000313662
454.8	0.02562		454.8	0.0214					624.8	0.01713		624.8	0.000268853
455	0.02547		455	0.02131					625	0.01704		625	0.000224044
455.2	0.02547		455.2	0.02123					625.2	0.01696		625.2	0.000179236
455.4	0.02562		455.4	0.02123					625.4	0.01687		625.4	0.000134427
455.6	0.02533		455.6	0.02116					625.6	0.0168		625.6	0.000112022
455.8	0.02554		455.8	0.02116					625.8	0.01671		625.8	8.96178e-05
456	0.02547		456	0.02116					626	0.01665		626	6.72133e-05
456.2	0.02526		456.2	0.02109					626.2	0.01658		626.2	4.48089e-05
456.4	0.02512		456.4	0.02104					626.4	0.01652		626.4	4.48089e-05
456.6	0.02519		456.6	0.0209					626.6	0.01647		626.6	2.24044e-05
456.8	0.02491		456.8	0.02078					626.8	0.01643		626.8	2.24044e-05
457	0.02505		457	0.0207					627	0.01639		627	2.24044e-05
457.2	0.02505		457.2	0.02068					627.2	0.01636		627.2	0
457.4	0.02526		457.4	0.02061					627.4	0.01634		627.4	0
457.6	0.02498		457.6	0.02056					627.6	0.0163		627.6	0
457.8	0.02491		457.8	0.02053					627.8	0.01628		627.8	0
458	0.02491		458	0.02056					628	0.01623		628	0
458.2	0.02491		458.2	0.02051					628.2	0.01621		628.2	0
458.4	0.02455		458.4	0.02056					628.4	0.01619		628.4	2.24044e-05
458.6	0.02491		458.6	0.02063					628.6	0.01615		628.6	2.24044e-05
458.8	0.02484		458.8	0.02053					628.8	0.01612		628.8	4.48089e-05
459	0.02448		459	0.02049					629	0.0161		629	6.72133e-05
459.2	0.02405		459.2	0.02032					629.2	0.01608		629.2	8.96178e-05
459.4	0.02384		459.4	0.02017					629.4	0.01606		629.4	0.000134427
459.6	0.02349		459.6	0.0201					629.6	0.01604		629.6	0.000156831
459.8	0.02363		459.8	0.02015					629.8	0.01601		629.8	0.000179236
460	0.02391		460	0.02012					630	0.01601		630	0.000224044
460.2	0.02413		460.2	0.02019					630.2	0.01601		630.2	0.000246449
460.4	0.02434		460.4	0.02022					630.4	0.01604		630.4	0.000291258
460.6	0.02434		460.6	0.02017					630.6	0.01606		630.6	0.000313662
460.8	0.02427		460.8	0.02019					630.8	0.01608		630.8	0.000358471
461	0.02398		461	0.02012					631	0.0161		631	0.00040328
461.2	0.0237		461.2	0.02005					631.2	0.01615		631.2	0.000425684
461.4	0.02342		461.4	0.01995					631.4	0.01617		631.4	0.000470493
461.6	0.02313		461.6	0.0199					631.6	0.01621		631.6	0.000515302
461.8	0.02299		461.8	0.01978					631.8	0.01626		631.8	0.000560111
462	0.02306		462	0.01978					632	0.0163		632	0.00060492
462.2	0.02327		462.2	0.01986					632.2	0.01634		632.2	0.000649729
462.4	0.02327		462.4	0.01983					632.4	0.01641		632.4	0.000716942
462.6	0.02327		462.6	0.01983					632.6	0.01645		632.6	0.000761751
462.8	0.0232		462.8	0.01988					632.8	0.0165		632.8	0.000828964
463	0.02299		463	0.01978					633	0.01654		633	0.000873773
463.2	0.02264		463.2	0.01964					633.2	0.01661		633.2	0.000918582
463.4	0.02285		463.4	0.01969					633.4	0.01665		633.4	0.000985796
463.6	0.02292		463.6	0.01966					633.6	0.01671		633.6	0.00103
463.8	0.02278		463.8	0.01954					633.8	0.01678		633.8	0.0011
464	0.02299		464	0.01959					634	0.01685		634	0.00114
464.2	0.0232		464.2	0.01964					634.2	0.01693		634.2	0.00121
464.4	0.02292		464.4	0.01952					634.4	0.01702		634.4	0.00128
464.6	0.02264		464.6	0.01942					634.6	0.01711		634.6	0.00134
464.8	0.02271		464.8	0.01942					634.8	0.01722		634.8	0.00141
465	0.02256		465	0.01942					635	0.01735		635	0.0015
465.2	0.02242		465.2	0.01932					635.2	0.0175		635.2	0.00159
465.4	0.02256		465.4	0.01932					635.4	0.01766		635.4	0.00168
465.6	0.02271		465.6	0.01928					635.6	0.01783		635.6	0.00179
465.8	0.02264		465.8	0.0192					635.8	0.01805		635.8	0.0019
466	0.02256		466	0.01913					636	0.01827		636	0.00202
466.2	0.02256		466.2	0.01913					636.2	0.01851		636.2	0.00215
466.4	0.02228		466.4	0.01906					636.4	0.01877		636.4	0.00229
466.6	0.02207		466.6	0.01906					636.6	0.01906		636.6	0.00242
466.8	0.02185		466.8	0.01901					636.8	0.01936		636.8	0.00255
467	0.02185		467	0.01901					637	0.01969		637	0.00271
467.2	0.02185		467.2	0.01894					637.2	0.02004		637.2	0.00287
467.4	0.02193		467.4	0.01899					637.4	0.02043		637.4	0.00302
467.6	0.02193		467.6	0.01894					637.6	0.02085		637.6	0.0032
467.8	0.02235		467.8	0.01899					637.8	0.02129		637.8	0.00338
468	0.022		468	0.01891					638	0.02175		638	0.00358
468.2	0.02193		468.2	0.01889					638.2	0.02227		638.2	0.00379
468.4	0.02193		468.4	0.01882					638.4	0.02282		638.4	0.00401
468.6	0.022		468.6	0.01879					638.6	0.02343		638.6	0.00423
468.8	0.02185		468.8	0.01874					638.8	0.02407		638.8	0.00448
469	0.02221		469	0.01882					639	0.02479		639	0.00473
469.2	0.02228		469.2	0.01874					639.2	0.02553		639.2	0.00502
469.4	0.02193		469.4	0.01872					639.4	0.02636		639.4	0.00531
469.6	0.02185		469.6	0.0187					639.6	0.02724		639.6	0.00562
469.8	0.02164		469.8	0.01867					639.8	0.02816		639.8	0.00594
470	0.0215		470	0.01855					640	0.02914		640	0.00627
470.2	0.02129		470.2	0.0185					##END=			##END=
470.4	0.02115		470.4	0.01841
470.6	0.02107		470.6	0.01836
470.8	0.02093		470.8	0.01831
471	0.02058		471	0.01824
471.2	0.02079		471.2	0.01826
471.4	0.02107		471.4	0.01833
471.6	0.02093		471.6	0.01828
471.8	0.02086		471.8	0.01826
472	0.02107		472	0.01831
472.2	0.021		472.2	0.01828
472.4	0.02093		472.4	0.01821
472.6	0.02107		472.6	0.01819
472.8	0.02115		472.8	0.01824
473	0.02086		473	0.01811
473.2	0.02079		473.2	0.01804
473.4	0.02065		473.4	0.01807
473.6	0.02086		473.6	0.01811
473.8	0.02065		473.8	0.01797
474	0.02058		474	0.01797
474.2	0.02051		474.2	0.01795
474.4	0.02036		474.4	0.01785
474.6	0.02001		474.6	0.01773
474.8	0.02008		474.8	0.01775
475	0.02022		475	0.01775
475.2	0.02036		475.2	0.01773
475.4	0.02044		475.4	0.0177
475.6	0.02051		475.6	0.01766
475.8	0.02036		475.8	0.01766
476	0.02015		476	0.01758
476.2	0.02022		476.2	0.01761
476.4	0.01994		476.4	0.01756
476.6	0.02008		476.6	0.01751
476.8	0.02022		476.8	0.01744
477	0.02036		477	0.01744
477.2	0.02015		477.2	0.01739
477.4	0.02022		477.4	0.01741
477.6	0.01994		477.6	0.01737
477.8	0.01994		477.8	0.01744
478	0.0198		478	0.01749
478.2	0.0198		478.2	0.01741
478.4	0.01973		478.4	0.01734
478.6	0.0198		478.6	0.01732
478.8	0.01973		478.8	0.01722
479	0.01987		479	0.01712
479.2	0.01994		479.2	0.0172
479.4	0.01987		479.4	0.0172
479.6	0.01994		479.6	0.01715
479.8	0.0198		479.8	0.01712
480	0.01966		480	0.01707
480.2	0.0193		480.2	0.01688
480.4	0.01937		480.4	0.01686
480.6	0.01902		480.6	0.01678
480.8	0.01909		480.8	0.01683
481	0.01873		481	0.01681
481.2	0.01866		481.2	0.01681
481.4	0.01866		481.4	0.01674
481.6	0.0188		481.6	0.01678
481.8	0.01873		481.8	0.01671
482	0.01916		482	0.01678
482.2	0.01909		482.2	0.01674
482.4	0.01902		482.4	0.01676
482.6	0.01902		482.6	0.01669
482.8	0.01873		482.8	0.01659
483	0.01845		483	0.01652
483.2	0.01852		483.2	0.01657
483.4	0.01873		483.4	0.01649
483.6	0.01852		483.6	0.01645
483.8	0.01873		483.8	0.01642
484	0.0188		484	0.01635
484.2	0.01895		484.2	0.0163
484.4	0.01873		484.4	0.01628
484.6	0.0188		484.6	0.01625
484.8	0.01873		484.8	0.0163
485	0.0188		485	0.0163
485.2	0.01859		485.2	0.01625
485.4	0.01852		485.4	0.01625
485.6	0.01852		485.6	0.01628
485.8	0.01845		485.8	0.01623
486	0.01817		486	0.01618
486.2	0.01824		486.2	0.01618
486.4	0.01809		486.4	0.01608
486.6	0.01802		486.6	0.01604
486.8	0.01809		486.8	0.01608
487	0.01809		487	0.01601
487.2	0.01767		487.2	0.01594
487.4	0.0176		487.4	0.01591
487.6	0.01753		487.6	0.01584
487.8	0.01746		487.8	0.01574
488	0.01767		488	0.01577
488.2	0.01781		488.2	0.01572
488.4	0.01781		488.4	0.0157
488.6	0.01753		488.6	0.01565
488.8	0.01703		488.8	0.01558
489	0.01682		489	0.01553
489.2	0.01667		489.2	0.0155
489.4	0.01667		489.4	0.01555
489.6	0.01689		489.6	0.0156
489.8	0.01717		489.8	0.01558
490	0.01703		490	0.01553
490.2	0.01717		490.2	0.01553
490.4	0.01724		490.4	0.01548
490.6	0.01731		490.6	0.01545
490.8	0.01738		490.8	0.0155
491	0.01746		491	0.01558
491.2	0.01731		491.2	0.01548
491.4	0.01717		491.4	0.01541
491.6	0.01696		491.6	0.01543
491.8	0.01696		491.8	0.01531
492	0.01689		492	0.01524
492.2	0.01682		492.2	0.01524
492.4	0.01689		492.4	0.01529
492.6	0.01696		492.6	0.01521
492.8	0.01696		492.8	0.01529
493	0.01675		493	0.01524
493.2	0.01682		493.2	0.01526
493.4	0.01675		493.4	0.01524
493.6	0.01667		493.6	0.01526
493.8	0.0166		493.8	0.01519
494	0.01667		494	0.01514
494.2	0.01667		494.2	0.01509
494.4	0.01653		494.4	0.01504
494.6	0.0166		494.6	0.01492
494.8	0.01639		494.8	0.01495
495	0.01646		495	0.01495
495.2	0.01632		495.2	0.01495
495.4	0.01632		495.4	0.01487
495.6	0.01611		495.6	0.01487
495.8	0.01632		495.8	0.01483
496	0.01639		496	0.0148
496.2	0.01625		496.2	0.0147
496.4	0.01611		496.4	0.01473
496.6	0.01597		496.6	0.0147
496.8	0.01561		496.8	0.01461
497	0.01547		497	0.01456
497.2	0.0154		497.2	0.01456
497.4	0.01547		497.4	0.01454
497.6	0.0154		497.6	0.01451
497.8	0.0154		497.8	0.01451
498	0.01526		498	0.01451
498.2	0.01547		498.2	0.01451
498.4	0.01561		498.4	0.01446
498.6	0.01561		498.6	0.01439
498.8	0.01589		498.8	0.01439
499	0.01589		499	0.01429
499.2	0.01582		499.2	0.01427
499.4	0.01582		499.4	0.01427
499.6	0.01582		499.6	0.01427
499.8	0.01582		499.8	0.01427
500	0.01597		500	0.01432
500.2	0.01575		500.2	0.01432
500.4	0.01561		500.4	0.0142
500.6	0.01575		500.6	0.0142
500.8	0.01554		500.8	0.01403
501	0.01533		501	0.01398
501.2	0.01526		501.2	0.01388
501.4	0.01504		501.4	0.01386
501.6	0.01483		501.6	0.01383
501.8	0.01469		501.8	0.01391
502	0.01462		502	0.01388
502.2	0.01455		502.2	0.01388
502.4	0.01462		502.4	0.01386
502.6	0.01483		502.6	0.01388
502.8	0.01483		502.8	0.01388
503	0.01469		503	0.01383
503.2	0.01469		503.2	0.01383
503.4	0.01483		503.4	0.01381
503.6	0.01462		503.6	0.01381
503.8	0.01462		503.8	0.01376
504	0.01462		504	0.01379
504.2	0.01469		504.2	0.01371
504.4	0.01462		504.4	0.01371
504.6	0.01469		504.6	0.01364
504.8	0.01455		504.8	0.01359
505	0.01455		505	0.01352
505.2	0.0144		505.2	0.01347
505.4	0.01419		505.4	0.01337
505.6	0.01405		505.6	0.01335
505.8	0.01419		505.8	0.01333
506	0.01405		506	0.01333
506.2	0.01412		506.2	0.01335
506.4	0.01398		506.4	0.01337
506.6	0.01391		506.6	0.01328
506.8	0.01377		506.8	0.01323
507	0.01384		507	0.01323
507.2	0.01398		507.2	0.01323
507.4	0.01398		507.4	0.01328
507.6	0.01391		507.6	0.0133
507.8	0.01369		507.8	0.0133
508	0.01369		508	0.0133
508.2	0.01355		508.2	0.01325
508.4	0.01334		508.4	0.01306
508.6	0.01348		508.6	0.01306
508.8	0.01369		508.8	0.01311
509	0.01348		509	0.01299
509.2	0.01348		509.2	0.01306
509.4	0.01355		509.4	0.01316
509.6	0.01348		509.6	0.01311
509.8	0.0132		509.8	0.01299
510	0.01348		510	0.01311
510.2	0.01362		510.2	0.01308
510.4	0.01348		510.4	0.01296
510.6	0.01334		510.6	0.01289
510.8	0.01355		510.8	0.01292
511	0.01327		511	0.01277
511.2	0.0132		511.2	0.0127
511.4	0.01341		511.4	0.01272
511.6	0.01348		511.6	0.01275
511.8	0.0132		511.8	0.01275
512	0.01306		512	0.01265
512.2	0.01299		512.2	0.01262
512.4	0.01291		512.4	0.0126
512.6	0.01299		512.6	0.01265
512.8	0.01299		512.8	0.0126
513	0.01327		513	0.01267
513.2	0.01327		513.2	0.01267
513.4	0.01327		513.4	0.01258
513.6	0.01327		513.6	0.01248
513.8	0.01348		513.8	0.01253
514	0.01348		514	0.01253
514.2	0.01369		514.2	0.01253
514.4	0.01334		514.4	0.0125
514.6	0.01341		514.6	0.01253
514.8	0.01341		514.8	0.01248
515	0.01334		515	0.01238
515.2	0.01313		515.2	0.01236
515.4	0.01327		515.4	0.01241
515.6	0.01299		515.6	0.01238
515.8	0.01263		515.8	0.01233
516	0.01242		516	0.01233
516.2	0.01242		516.2	0.01231
516.4	0.01235		516.4	0.01226
516.6	0.01228		516.6	0.01212
516.8	0.01235		516.8	0.01212
517	0.01256		517	0.01204
517.2	0.01249		517.2	0.01202
517.4	0.01263		517.4	0.012
517.6	0.01277		517.6	0.01209
517.8	0.01306		517.8	0.01217
518	0.01291		518	0.01214
518.2	0.01299		518.2	0.01209
518.4	0.01291		518.4	0.01212
518.6	0.01306		518.6	0.01204
518.8	0.01277		518.8	0.0119
519	0.01235		519	0.01183
519.2	0.0122		519.2	0.01183
519.4	0.01206		519.4	0.0118
519.6	0.01185		519.6	0.0118
519.8	0.01199		519.8	0.01183
520	0.0122		520	0.01183
520.2	0.01235		520.2	0.0118
520.4	0.01235		520.4	0.01178
520.6	0.01249		520.6	0.0118
520.8	0.01228		520.8	0.01178
521	0.0122		521	0.01175
521.2	0.01206		521.2	0.01171
521.4	0.01213		521.4	0.01166
521.6	0.01199		521.6	0.01156
521.8	0.01228		521.8	0.01156
522	0.01228		522	0.01154
522.2	0.01235		522.2	0.01149
522.4	0.01242		522.4	0.01154
522.6	0.01235		522.6	0.01151
522.8	0.01213		522.8	0.01149
523	0.01199		523	0.01151
523.2	0.0122		523.2	0.01154
523.4	0.01206		523.4	0.01154
523.6	0.01192		523.6	0.01151
523.8	0.01178		523.8	0.01146
524	0.01164		524	0.01142
524.2	0.01142		524.2	0.01139
524.4	0.01114		524.4	0.01134
524.6	0.01107		524.6	0.01137
524.8	0.01093		524.8	0.01132
525	0.01093		525	0.01127
525.2	0.01107		525.2	0.01125
525.4	0.01114		525.4	0.01125
525.6	0.01128		525.6	0.01115
525.8	0.01142		525.8	0.0112
526	0.01157		526	0.01117
526.2	0.01142		526.2	0.0111
526.4	0.01142		526.4	0.0111
526.6	0.0115		526.6	0.01117
526.8	0.01157		526.8	0.01115
527	0.01142		527	0.0112
527.2	0.01135		527.2	0.01122
527.4	0.01114		527.4	0.01108
527.6	0.01079		527.6	0.01091
527.8	0.01064		527.8	0.01091
528	0.011		528	0.01088
528.2	0.01086		528.2	0.01084
528.4	0.011		528.4	0.01091
528.6	0.01114		528.6	0.01103
528.8	0.01107		528.8	0.01093
529	0.01079		529	0.01086
529.2	0.01107		529.2	0.01093
529.4	0.011		529.4	0.01088
529.6	0.011		529.6	0.01081
529.8	0.011		529.8	0.01081
530	0.01079		530	0.01076
530.2	0.0105		530.2	0.01059
530.4	0.01036		530.4	0.01059
530.6	0.01015		530.6	0.01057
530.8	0.01029		530.8	0.01057
531	0.01036		531	0.01067
531.2	0.01036		531.2	0.01071
531.4	0.01071		531.4	0.01069
531.6	0.01086		531.6	0.01081
531.8	0.01071		531.8	0.01076
532	0.01064		532	0.01067
532.2	0.01064		532.2	0.01064
532.4	0.01036		532.4	0.01062
532.6	0.01015		532.6	0.0105
532.8	0.01015		532.8	0.01042
533	0.01022		533	0.0104
533.2	0.01022		533.2	0.01042
533.4	0.01029		533.4	0.01038
533.6	0.01036		533.6	0.0103
533.8	0.01043		533.8	0.01035
534	0.01022		534	0.01033
534.2	0.00993		534.2	0.01018
534.4	0.01		534.4	0.01023
534.6	0.00979		534.6	0.01021
534.8	0.00986		534.8	0.01025
535	0.00993		535	0.01016
535.2	0.01022		535.2	0.01021
535.4	0.01		535.4	0.01011
535.6	0.01043		535.6	0.01013
535.8	0.01064		535.8	0.01011
536	0.01093		536	0.01018
536.2	0.01135		536.2	0.01021
536.4	0.01178		536.4	0.0103
536.6	0.01178		536.6	0.01038
536.8	0.01185		536.8	0.01035
537	0.01199		537	0.01033
537.2	0.01178		537.2	0.01035
537.4	0.01164		537.4	0.01028
537.6	0.0115		537.6	0.01025
537.8	0.01135		537.8	0.01025
538	0.01135		538	0.01023
538.2	0.01121		538.2	0.01018
538.4	0.01114		538.4	0.01011
538.6	0.01142		538.6	0.01016
538.8	0.01135		538.8	0.01009
539	0.01135		539	0.01004
539.2	0.01121		539.2	0.01001
539.4	0.01121		539.4	0.01006
539.6	0.01114		539.6	0.01004
539.8	0.01107		539.8	0.01001
540	0.01057		540	0.00996
540.2	0.01093		540.2	0.01006
540.4	0.01086		540.4	0.00999
540.6	0.01057		540.6	0.00987
540.8	0.01079		540.8	0.00989
541	0.01114		541	0.00994
541.2	0.01107		541.2	0.00984
541.4	0.011		541.4	0.00982
541.6	0.01128		541.6	0.00987
541.8	0.01128		541.8	0.00992
542	0.01135		542	0.00999
542.2	0.01128		542.2	0.00999
542.4	0.01135		542.4	0.01004
542.6	0.01142		542.6	0.01004
542.8	0.01128		542.8	0.00996
543	0.01107		543	0.00989
543.2	0.011		543.2	0.00992
543.4	0.01107		543.4	0.00984
543.6	0.011		543.6	0.0098
543.8	0.01114		543.8	0.00982
544	0.01128		544	0.00987
544.2	0.01142		544.2	0.00984
544.4	0.01135		544.4	0.00992
544.6	0.01135		544.6	0.00992
544.8	0.01121		544.8	0.00992
545	0.01121		545	0.00987
545.2	0.01114		545.2	0.0098
545.4	0.01114		545.4	0.00972
545.6	0.01121		545.6	0.00967
545.8	0.01128		545.8	0.0097
546	0.01128		546	0.00965
546.2	0.01121		546.2	0.00965
546.4	0.011		546.4	0.00963
546.6	0.01121		546.6	0.0096
546.8	0.01121		546.8	0.00958
547	0.01114		547	0.00958
547.2	0.01121		547.2	0.0096
547.4	0.01135		547.4	0.00963
547.6	0.011		547.6	0.00963
547.8	0.01093		547.8	0.00955
548	0.01071		548	0.00941
548.2	0.01064		548.2	0.00936
548.4	0.01079		548.4	0.00936
548.6	0.01086		548.6	0.00934
548.8	0.01057		548.8	0.00929
549	0.01071		549	0.00934
549.2	0.01057		549.2	0.00929
549.4	0.01036		549.4	0.00917
549.6	0.01029		549.6	0.00909
549.8	0.01015		549.8	0.00909
550	0.01		550	0.00909
550.2	0.01		550.2	0.00909
550.4	0.01		550.4	0.00914
550.6	0.00972		550.6	0.00909
550.8	0.00993		550.8	0.00914
551	0.00972		551	0.00912
551.2	0.00986		551.2	0.00907
551.4	0.00965		551.4	0.00895
551.6	0.00958		551.6	0.0089
551.8	0.0093		551.8	0.00885
552	0.00937		552	0.00878
552.2	0.00915		552.2	0.0088
552.4	0.00908		552.4	0.00885
552.6	0.00908		552.6	0.0089
552.8	0.00908		552.8	0.00888
553	0.00887		553	0.00888
553.2	0.00887		553.2	0.00883
553.4	0.00859		553.4	0.00871
553.6	0.00851		553.6	0.00863
553.8	0.00851		553.8	0.00861
554	0.00851		554	0.00854
554.2	0.00844		554.2	0.00856
554.4	0.00851		554.4	0.00856
554.6	0.00844		554.6	0.00859
554.8	0.00837		554.8	0.00851
555	0.00851		555	0.00861
555.2	0.00844		555.2	0.00856
555.4	0.00851		555.4	0.00859
555.6	0.00851		555.6	0.00854
555.8	0.00837		555.8	0.00856
556	0.00859		556	0.00854
556.2	0.0088		556.2	0.00861
556.4	0.00873		556.4	0.00856
556.6	0.00873		556.6	0.00859
556.8	0.00873		556.8	0.00861
557	0.00859		557	0.00854
557.2	0.00837		557.2	0.00842
557.4	0.00837		557.4	0.00837
557.6	0.00823		557.6	0.0083
557.8	0.00844		557.8	0.00827
558	0.00816		558	0.00822
558.2	0.00816		558.2	0.00817
558.4	0.00823		558.4	0.00822
558.6	0.0083		558.6	0.00817
558.8	0.00823		558.8	0.00815
559	0.00837		559	0.00822
559.2	0.0083		559.2	0.0083
559.4	0.00816		559.4	0.00825
559.6	0.0083		559.6	0.0083
559.8	0.0083		559.8	0.00825
560	0.00837		560	0.0083
560.2	0.00859		560.2	0.0083
560.4	0.0088		560.4	0.0083
560.6	0.00859		560.6	0.00825
560.8	0.00866		560.8	0.00837
561	0.00873		561	0.00822
561.2	0.00866		561.2	0.00825
561.4	0.00844		561.4	0.0082
561.6	0.00844		561.6	0.00825
561.8	0.00859		561.8	0.0082
562	0.00859		562	0.0083
562.2	0.00894		562.2	0.00825
562.4	0.00937		562.4	0.00837
562.6	0.00958		562.6	0.00832
562.8	0.00965		562.8	0.00834
563	0.01008		563	0.0083
563.2	0.00993		563.2	0.00832
563.4	0.00979		563.4	0.00825
563.6	0.01		563.6	0.00832
563.8	0.00979		563.8	0.00827
564	0.00958		564	0.0083
564.2	0.0093		564.2	0.00822
564.4	0.00922		564.4	0.00825
564.6	0.00901		564.6	0.00822
564.8	0.00908		564.8	0.0082
565	0.00908		565	0.00817
565.2	0.00915		565.2	0.0082
565.4	0.00908		565.4	0.00813
565.6	0.0093		565.6	0.00808
565.8	0.00915		565.8	0.00801
566	0.0088		566	0.00796
566.2	0.00866		566.2	0.00796
566.4	0.00873		566.4	0.00788
566.6	0.00873		566.6	0.00793
566.8	0.00873		566.8	0.00793
567	0.00866		567	0.00793
567.2	0.0088		567.2	0.00786
567.4	0.0088		567.4	0.00798
567.6	0.0088		567.6	0.00801
567.8	0.00894		567.8	0.00801
568	0.00908		568	0.00796
568.2	0.00922		568.2	0.00796
568.4	0.00937		568.4	0.00793
568.6	0.00937		568.6	0.00791
568.8	0.00922		568.8	0.00784
569	0.00922		569	0.00788
569.2	0.0088		569.2	0.00788
569.4	0.00866		569.4	0.00781
569.6	0.00844		569.6	0.00767
569.8	0.00837		569.8	0.00772
570	0.0083		570	0.00759
570.2	0.0083		570.2	0.00755
570.4	0.00816		570.4	0.00755
570.6	0.00809		570.6	0.00757
570.8	0.00802		570.8	0.00752
571	0.00802		571	0.00759
571.2	0.00795		571.2	0.00759
571.4	0.00802		571.4	0.00759
571.6	0.00809		571.6	0.00759
571.8	0.00809		571.8	0.00757
572	0.00795		572	0.0075
572.2	0.00795		572.2	0.00752
572.4	0.00795		572.4	0.00757
572.6	0.00759		572.6	0.00747
572.8	0.00766		572.8	0.00752
573	0.00759		573	0.00752
573.2	0.00766		573.2	0.00747
573.4	0.00745		573.4	0.0074
573.6	0.00745		573.6	0.00738
573.8	0.00724		573.8	0.00733
574	0.00731		574	0.0073
574.2	0.00724		574.2	0.00728
574.4	0.00731		574.4	0.00726
574.6	0.00731		574.6	0.0073
574.8	0.00738		574.8	0.00721
575	0.00724		575	0.00718
575.2	0.00724		575.2	0.00723
575.4	0.00717		575.4	0.00723
575.6	0.00702		575.6	0.00718
575.8	0.00702		575.8	0.00721
576	0.0071		576	0.00723
576.2	0.0071		576.2	0.00711
576.4	0.00681		576.4	0.00699
576.6	0.00695		576.6	0.00699
576.8	0.00681		576.8	0.00694
577	0.00674		577	0.00689
577.2	0.0066		577.2	0.00694
577.4	0.00681		577.4	0.00699
577.6	0.00688		577.6	0.00699
577.8	0.00702		577.8	0.00701
578	0.00702		578	0.00699
578.2	0.00717		578.2	0.00699
578.4	0.00724		578.4	0.00694
578.6	0.00717		578.6	0.00697
578.8	0.0071		578.8	0.00697
579	0.00717		579	0.00697
579.2	0.00688		579.2	0.00692
579.4	0.00688		579.4	0.00699
579.6	0.00667		579.6	0.00694
579.8	0.0066		579.8	0.00689
580	0.00639		580	0.00687
580.2	0.00653		580.2	0.00687
580.4	0.00632		580.4	0.00675
580.6	0.00646		580.6	0.0067
580.8	0.00632		580.8	0.00665
581	0.00639		581	0.00665
581.2	0.00624		581.2	0.00663
581.4	0.0066		581.4	0.00665
581.6	0.00653		581.6	0.00663
581.8	0.00688		581.8	0.0067
582	0.00688		582	0.0067
582.2	0.00695		582.2	0.00668
582.4	0.00667		582.4	0.00663
582.6	0.00674		582.6	0.00672
582.8	0.0066		582.8	0.00672
583	0.0066		583	0.00675
583.2	0.00667		583.2	0.00675
583.4	0.00681		583.4	0.00682
583.6	0.0066		583.6	0.0068
583.8	0.00667		583.8	0.00675
584	0.00674		584	0.0067
584.2	0.00667		584.2	0.0067
584.4	0.00688		584.4	0.0067
584.6	0.0071		584.6	0.0067
584.8	0.0071		584.8	0.00663
585	0.00702		585	0.00663
585.2	0.00688		585.2	0.0066
585.4	0.00674		585.4	0.00658
585.6	0.00681		585.6	0.00658
585.8	0.00674		585.8	0.0066
586	0.00674		586	0.00665
586.2	0.0071		586.2	0.0067
586.4	0.0071		586.4	0.00668
586.6	0.00717		586.6	0.00668
586.8	0.00717		586.8	0.0067
587	0.00702		587	0.00663
587.2	0.00688		587.2	0.00658
587.4	0.00688		587.4	0.00655
587.6	0.00681		587.6	0.00651
587.8	0.00667		587.8	0.00648
588	0.00695		588	0.00653
588.2	0.00688		588.2	0.00646
588.4	0.00674		588.4	0.00643
588.6	0.00674		588.6	0.00643
588.8	0.00688		588.8	0.00643
589	0.00688		589	0.00643
589.2	0.0071		589.2	0.00648
589.4	0.00724		589.4	0.00648
589.6	0.0071		589.6	0.00646
589.8	0.00695		589.8	0.00636
590	0.00688		590	0.00631
590.2	0.00681		590.2	0.00624
590.4	0.00681		590.4	0.00624
590.6	0.00702		590.6	0.00624
590.8	0.0071		590.8	0.00629
591	0.00702		591	0.00626
591.2	0.00695		591.2	0.00622
591.4	0.00674		591.4	0.00614
591.6	0.0066		591.6	0.00607
591.8	0.0066		591.8	0.00605
592	0.00653		592	0.00605
592.2	0.0066		592.2	0.00607
592.4	0.00681		592.4	0.00607
592.6	0.00681		592.6	0.00607
592.8	0.00674		592.8	0.00605
593	0.00681		593	0.00605
593.2	0.00688		593.2	0.00605
593.4	0.00681		593.4	0.00605
593.6	0.00688		593.6	0.00605
593.8	0.00688		593.8	0.00602
594	0.00688		594	0.00593
594.2	0.0066		594.2	0.00593
594.4	0.00646		594.4	0.0059
594.6	0.00617		594.6	0.00588
594.8	0.0061		594.8	0.00593
595	0.00603		595	0.00597
595.2	0.00596		595.2	0.00595
595.4	0.00596		595.4	0.00595
595.6	0.00596		595.6	0.0059
595.8	0.00603		595.8	0.00588
596	0.00589		596	0.0058
596.2	0.00603		596.2	0.00576
596.4	0.0061		596.4	0.00576
596.6	0.0061		596.6	0.00578
596.8	0.00589		596.8	0.00571
597	0.00589		597	0.00576
597.2	0.00575		597.2	0.0058
597.4	0.00568		597.4	0.00576
597.6	0.00561		597.6	0.00571
597.8	0.00582		597.8	0.00571
598	0.00589		598	0.00568
598.2	0.00596		598.2	0.00566
598.4	0.00603		598.4	0.00566
598.6	0.00589		598.6	0.00564
598.8	0.00568		598.8	0.00566
599	0.00553		599	0.00554
599.2	0.00518		599.2	0.00549
599.4	0.0049		599.4	0.00547
599.6	0.0049		599.6	0.00542
599.8	0.00525		599.8	0.00551
600	0.00525		600	0.00559
600.2	0.00539		600.2	0.00556
600.4	0.00553		600.4	0.00559
600.6	0.00546		600.6	0.00556
600.8	0.00504		600.8	0.00542
601	0.00511		601	0.00535
601.2	0.00511		601.2	0.00532
601.4	0.0049		601.4	0.00522
601.6	0.00511		601.6	0.00527
601.8	0.00525		601.8	0.0053
602	0.00497		602	0.0053
602.2	0.00504		602.2	0.00522
602.4	0.00497		602.4	0.00522
602.6	0.0049		602.6	0.00518
602.8	0.00497		602.8	0.00515
603	0.00511		603	0.00513
603.2	0.00504		603.2	0.00518
603.4	0.00518		603.4	0.00522
603.6	0.00504		603.6	0.0052
603.8	0.00518		603.8	0.00518
604	0.00511		604	0.00513
604.2	0.00518		604.2	0.00508
604.4	0.00525		604.4	0.00501
604.6	0.00561		604.6	0.00501
604.8	0.00532		604.8	0.00503
605	0.00518		605	0.00496
605.2	0.00511		605.2	0.00498
605.4	0.00511		605.4	0.00503
605.6	0.00497		605.6	0.00501
605.8	0.00497		605.8	0.00493
606	0.00518		606	0.00501
606.2	0.00518		606.2	0.00498
606.4	0.00497		606.4	0.00486
606.6	0.00483		606.6	0.00486
606.8	0.0049		606.8	0.00486
607	0.00483		607	0.00481
607.2	0.00483		607.2	0.00486
607.4	0.00468		607.4	0.00486
607.6	0.00497		607.6	0.00493
607.8	0.00475		607.8	0.00491
608	0.00468		608	0.00486
608.2	0.00461		608.2	0.00484
608.4	0.00504		608.4	0.00489
608.6	0.00483		608.6	0.00484
608.8	0.00518		608.8	0.00484
609	0.00511		609	0.00484
609.2	0.00518		609.2	0.00484
609.4	0.00497		609.4	0.00479
609.6	0.00483		609.6	0.00469
609.8	0.0049		609.8	0.00469
610	0.00504		610	0.00481
610.2	0.0049		610.2	0.00481
610.4	0.00511		610.4	0.00484
610.6	0.00518		610.6	0.00489
610.8	0.0049		610.8	0.00484
611	0.00504		611	0.00476
611.2	0.00504		611.2	0.00476
611.4	0.0049		611.4	0.00474
611.6	0.00483		611.6	0.00469
611.8	0.00475		611.8	0.00469
612	0.00461		612	0.00469
612.2	0.00475		612.2	0.00464
612.4	0.00475		612.4	0.00464
612.6	0.00483		612.6	0.00464
612.8	0.00511		612.8	0.00464
613	0.00532		613	0.00467
613.2	0.00532		613.2	0.00467
613.4	0.00539		613.4	0.00469
613.6	0.00525		613.6	0.00472
613.8	0.00497		613.8	0.00469
614	0.00468		614	0.00457
614.2	0.00447		614.2	0.0045
614.4	0.0044		614.4	0.00443
614.6	0.00447		614.6	0.0044
614.8	0.00433		614.8	0.00433
615	0.00397		615	0.00431
615.2	0.00404		615.2	0.00433
615.4	0.0039		615.4	0.00435
615.6	0.00397		615.6	0.00433
615.8	0.00383		615.8	0.00433
616	0.00404		616	0.00433
616.2	0.0039		616.2	0.00431
616.4	0.00404		616.4	0.00433
616.6	0.00404		616.6	0.00428
616.8	0.00433		616.8	0.00433
617	0.00412		617	0.00423
617.2	0.00433		617.2	0.00421
617.4	0.00433		617.4	0.00418
617.6	0.00426		617.6	0.00416
617.8	0.00404		617.8	0.00414
618	0.00419		618	0.00426
618.2	0.00419		618.2	0.00431
618.4	0.0044		618.4	0.00438
618.6	0.00433		618.6	0.00435
618.8	0.00447		618.8	0.00433
619	0.00447		619	0.00433
619.2	0.0044		619.2	0.00423
619.4	0.00419		619.4	0.00416
619.6	0.00419		619.6	0.00418
619.8	0.00433		619.8	0.00416
620	0.00447		620	0.00411
620.2	0.00461		620.2	0.00421
620.4	0.00454		620.4	0.00416
620.6	0.0044		620.6	0.00409
620.8	0.00419		620.8	0.00411
621	0.00412		621	0.00411
621.2	0.0039		621.2	0.00406
621.4	0.0039		621.4	0.00406
621.6	0.00397		621.6	0.00411
621.8	0.0039		621.8	0.00409
622	0.00376		622	0.00416
622.2	0.00376		622.2	0.00409
622.4	0.00355		622.4	0.00401
622.6	0.00333		622.6	0.00394
622.8	0.00341		622.8	0.00389
623	0.00326		623	0.0038
623.2	0.00341		623.2	0.0038
623.4	0.00369		623.4	0.00385
623.6	0.0039		623.6	0.00389
623.8	0.0039		623.8	0.00389
624	0.00383		624	0.00377
624.2	0.00369		624.2	0.00382
624.4	0.00355		624.4	0.00375
624.6	0.00341		624.6	0.0037
624.8	0.00312		624.8	0.00365
625	0.00312		625	0.00368
625.2	0.00312		625.2	0.00363
625.4	0.00326		625.4	0.00368
625.6	0.00341		625.6	0.00368
625.8	0.00348		625.8	0.0036
626	0.00355		626	0.00363
626.2	0.00341		626.2	0.00365
626.4	0.00312		626.4	0.00358
626.6	0.00298		626.6	0.00363
626.8	0.00298		626.8	0.00365
627	0.00291		627	0.00368
627.2	0.00312		627.2	0.00365
627.4	0.00319		627.4	0.00365
627.6	0.00326		627.6	0.00358
627.8	0.00326		627.8	0.00356
628	0.00341		628	0.00353
628.2	0.00305		628.2	0.00346
628.4	0.00291		628.4	0.00341
628.6	0.00277		628.6	0.00339
628.8	0.00263		628.8	0.00341
629	0.00255		629	0.00336
629.2	0.0027		629.2	0.00336
629.4	0.00284		629.4	0.00341
[truncated: 353 more rows]

## Sheet: Fig. 1d
Vibrational frequency (cm-1)	Huang-Rhys factor
17.802	1.83002
21.929	0.29774
23.9393	5.4172
32.2142	0.21346
42.0358	2.50204
43.3574	1.66193
45.9383	0.15553
49.0763	0.85118
52.5108	1.42498
68.5434	0.63017
73.7052	0.21419
76.7395	1.36206
82.6135	0.00188
96.4136	0.86388
98.8214	0.0512
103.456	0.85082
109.233	0.13123
120.147	0.23531
125.301	0.11583
138.296	0.02945
140.271	0.04247
146.411	0.12592
153.433	0.000975868
186.626	0.26959
197.706	8.72928e-05
214.858	0.000154884
218.594	0.01475
228.132	0.07216
229.881	0.0004321
244.359	0.00255
274.341	0.32569
292.125	0.14927
294.555	0.02579
306.472	0.0142
313.009	0.00189
337.454	0.00559
340.837	0.00258
347.111	0.00132
353.842	0.07551
369.055	0.02835
372.825	0.00695
379.908	0.000673629
420.939	0.000339542
425.31	0.02902
430.058	0.02769
438.465	0.00565
450.317	0.01396
454.731	5.39177e-05
456.129	0.01239
469.529	0.000551202
470.994	0.20523
477.365	0.00302
489.605	0.02234
497.747	0.00237
506.426	0.000478886
521.065	0.01343
552.479	0.000277143
561.44	0.00273
581.225	0.00209
584.717	0.07101
598.142	0.02736
606.682	0.01297
613.979	1.22773e-05
626.519	0.01794
628.866	0.000598959
629.195	0.000151902
636.717	1.1958e-06
640.493	0.04205
647.382	0.000811461
654.737	0.05347
661.39	0.00037729
675.817	0.04613
689.928	0.01792
720.185	0.00561
746.437	0.00487
753.16	0.00874
758.587	0.00146
773.306	1.65828e-05
782.681	0.00331
785.193	0.00643
786.846	0.00012573
795.829	0.001
804.717	0.000417255
807.522	0.000152358
821.385	0.000257903
824.553	0.000879316
829.238	0.00748
839.86	0.000353582
846.89	0.00299
851.098	0.01178
853.048	0.01081
864.732	0.00195
922.629	0.000560991
924.731	2.02561e-05
929.851	0.000636652
936.786	0.000208118
941.293	0.00256
942.306	4.83046e-05
948.405	0.000533168
954.512	0.00505
962.98	0.000861674
967.141	0.000306143
988.788	0.000373151
990.435	4.256e-05
995.739	0.000328047
1001.21	2.04039e-05
1004.45	0.000284023
1005.18	0.00122
1008.14	0.00495
1011.09	0.00629
1013.16	3.41542e-05
1016.16	0.00243
1017.18	0.000161707
1021.43	0.000145667
1046.56	0.01305
1052.34	0.00061504
1056.81	0.000832755
1061.54	0.00228
1062.06	0.00116
1064.03	0.0059
1064.51	0.00803
1076.87	0.01316
1108.03	0.000377602
1119.13	0.00194
1150.65	0.00504
1154.44	7.11917e-05
1162.02	0.000117576
1165.27	0.000615737
1177.2	0.00341
1183.62	0.0115
1187.52	0.00337
1206.22	0.00276
1224.2	0.000786764
1232.09	0.00298
1233.72	0.000339322
1238.52	0.00921
1242.37	0.01491
1267.75	0.000134003
1271.29	0.00743
1280.92	0.00489
1287.24	0.00655
1299.67	0.08109
1312.97	0.00207
1316.32	0.03071
1330.63	0.00688
1332.46	0.01303
1338.95	0.000516252
1348.14	0.00745
1366.26	0.02321
1375.59	0.02767
1378.31	0.01582
1389.9	0.01517
1402.03	0.000511239
1404.98	3.6747e-05
1405.5	0.00505
1408.07	0.00132
1409.88	0.0198
1414.93	0.01164
1429.45	2.42493e-06
1440.59	3.79777e-05
1456.07	1.95516e-05
1461.28	5.67777e-06
1462.74	0.000638483
1462.93	0.00043192
1464.15	0.00263
1464.63	0.00242
1466.69	0.00175
1474.05	0.00178
1478.94	0.00118
1488.98	0.000902578
1493.45	0.00392
1507.92	0.000577954
1513.4	0.03503
1520.65	0.09617
1528.99	0.000293445
1535.77	0.07212
1547.99	0.00219
1550.82	0.0037
1559.75	0.00677
1581.51	0.00105
1628.88	0.00277
1634.08	0.0035
1652.5	0.00189
1664.1	0.09812
1666.28	0.00688
1671.31	0.1924
1677.01	0.00125
1710.13	0.000196923
1718.79	0.03142
1731.12	0.03126
2317.95	0.02332
2380.32	0.00503
3049.32	1.73736e-05
3049.63	1.81121e-06
3057.28	5.76526e-05
3057.61	1.41291e-05
3119.46	0.000129495
3120.82	0.000112779
3130.55	9.65631e-09
3130.83	0.000112192
3147.94	0.000325348
3149.5	2.41844e-06
3168.9	0.00023936
3170.68	0.000171472
3189.17	9.3105e-05
3192.06	5.43151e-05
3192.94	8.86895e-05
3195.38	3.16985e-05
3205.91	8.0797e-06
3207.89	3.28087e-06
3209.4	3.66324e-05
3214.19	9.69654e-06
3219.52	7.8858e-05
3220.71	0.000341488
3222.62	2.70146e-05
3223.1	2.90565e-05
3232.63	7.38127e-05
3240.51	0.000293754
3241.91	8.43393e-06
3271.33	8.09389e-06
3272.11	5.54442e-05
3303.37	3.09364e-06

## Sheet: Fig. 1e
Vibrational frequency (cm-1)	Huang-Rhys factor
16.99	1.09547
25.26	4.91875
31.52	0.80534
39.61	0.53666
52.39	0.06033
60.28	1.6654
77.35	0.89843
81.02	0.24106
91.95	0.11006
106.32	0.8201
108.29	1.00418
116.48	1.32156
143.56	0.0596
146.82	0.15418
150.05	0.02388
161.1	0.14078
162.74	0.39583
173.35	0.29919
191.62	0.05534
201.09	0.39264
221.16	0.05168
257.72	0.07538
265.94	0.00153
285.36	0.00507
292.71	0.00126
302.71	0.00113
312	0.0474
314.17	0.00423
352.52	0.1157
369.71	0.04388
420.83	0.02451
432.85	0.04467
434.9	5e-05
441.25	0.01369
450.12	0.00031
450.72	0.00065
457.22	0.00718
461.69	0.15823
468.36	0.00218
477.38	0.01722
486.33	9e-05
506.47	0.00101
511.33	0.02885
539.97	0.00083
547.92	0.01374
556.14	0.04102
575.47	1e-05
585.03	0.00687
587.9	0.13053
595.54	0.01427
602.5	0
618.59	0.00834
623.26	6e-05
635.31	0.00241
635.82	0.00179
652.87	0.07124
653.64	0.02492
663.47	0.00826
669.51	0
694.34	0.11003
722.9	0.03273
723.01	0.0008
748.12	0.00026
759.23	0.00025
762.6	0.005
765.84	0.00013
773.23	9e-05
775.05	0.00065
784.16	0.00034
787.94	0.00208
796.87	0.0025
800.78	0.00066
805.41	0.00244
811.66	0.00062
819.7	0.00276
828.44	0.00289
837.67	0.02217
859.08	0
891.63	0.00102
908.17	0.00162
912.45	0.0054
922.36	0.00023
932.79	0.00305
934.14	0.00138
962.17	0.00328
967.5	0.00046
982.01	0.00133
990.6	0.00011
995.73	0.00014
998.72	0.00014
1001.43	0.00242
1002.81	8e-05
1004.19	3e-05
1008.6	0.00222
1013.23	0.00262
1025.58	0.00074
1030.24	1e-05
1035.73	0.00154
1042.76	0.00348
1045.49	0.00223
1047.88	0.00032
1052.72	0.00069
1054.95	0.01615
1059.32	0.00358
1062.02	0.02221
1071.38	9e-05
1106.15	0.10183
1119.02	0.00867
1132.79	0.00026
1139.8	0.00214
1147.31	0.00026
1155.73	0.00038
1160.45	0.0041
1164.88	0.00502
1173.02	0.0015
1174.91	0.02036
1180.14	0.00829
1199.64	0.01024
1212.39	0.00013
1222.69	0.00038
1241.8	0.00777
1255.92	0.04131
1262.73	0.00027
1269.48	0.04275
1280.18	0.03049
1294.98	0.00515
1314.46	0.04091
1334.88	8e-05
1336.37	0.00269
1340.07	0.00585
1350.67	1e-05
1352.83	0.00163
1360.17	0.00845
1371.25	0.00021
1382.99	7e-05
1398	3e-05
1404.47	0.00221
1426.96	7e-05
1434.84	0.01513
1441.02	0.0234
1474.36	0.01206
1482.77	0.01561
1492.6	0.00312
1504.82	0.03199
1506.23	0
1511.23	0.03554
1520.08	0.04191
1531.87	0.00667
1538.67	0.01052
1551.82	2e-05
1555.97	0.00465
1579.69	0.08361
1631.5	0.01343
1640.58	0.07814
1650.81	0.19335
1663.26	0.00203
1667.41	5e-05
1674.62	0.00427
1675.78	0.00021
1693.9	0.00013
1707.16	0.02583
1722.23	0.00028
2318.98	0.01538
2383.1	0.01907
3196.79	1e-05
3197.66	2e-05
3205.8	0
3207.34	0
3208.8	0.00096
3215.55	0.002
3215.89	0.00034
3218.14	0.00021
3220.25	2e-05
3220.86	0.00023
3220.9	9e-05
3221.32	0.00101
3227.12	1e-05
3229.25	0.00026
3233.2	0.00056
3237.83	4e-05
3238.8	0.00062
3242.18	0.00011
3243.05	0
3272.75	0.00015
3274.52	0.00011
3306.04	0.00034

## Sheet: Fig. 1f
Vibrational frequency (cm-1)	Huang-Rhys factor
16.54	1.17293
24.25	4.84907
30.06	0.82904
37.87	0.53857
50.96	0.06263
59	1.66826
76.57	1.00291
79.67	0.30066
89.55	0.11689
100.5	0.02085
102.62	0.93002
110.44	2.16787
133.79	0.02091
142.26	0.17954
147.36	0.07414
148.5	0.01069
159.17	0.49383
167.37	0.3632
183.5	0.07586
197.66	0.40803
218.09	0.03676
247.37	0.09134
260.06	0.00349
271.35	7e-05
278.37	0.00232
282.89	0.00153
304.42	0.06751
308.24	9e-05
344.53	0.12245
367.83	0.03
373.67	5e-05
391.45	0.00619
397.52	0.01361
414	0.01189
419.34	9e-05
421.22	0.01773
426.31	0.00174
437.65	0.01457
455	0.173
465.41	0.01948
475.1	1e-05
479.53	0.00551
494.47	0.00017
500.37	0.03884
513.34	0.00333
525.29	0.00163
533.8	0.00043
545.05	0.00275
560.35	0.09129
573.52	0.01585
579.87	0.0043
588.46	0.02524
592.76	0.0374
601.32	0.01021
603.65	0.02955
612.58	0.00762
616.21	0.00371
618.6	0.00019
621.23	0.00175
637.05	0.04787
641.57	9e-05
647.66	0.00117
656.53	2e-05
664.96	0.06029
667.6	0.06688
674.65	0.01479
678.61	0.00281
691.79	0.00845
698.13	0.00372
711.77	0.0095
721.39	0.01732
724.15	0.00386
758.59	0.00148
773.96	0.00716
780.11	0.00012
784.56	0.00034
789.3	0.00719
791.75	0.0015
799.54	0.00122
805.59	0.00446
809.2	0.00093
813	2e-05
813.61	0.00325
815.23	0.00032
825.17	0.01311
826.19	0.00515
830.14	0.0001
832.98	0.01034
837.27	0.00152
839.45	0.00592
843.53	0.00051
848.03	4e-05
852.63	0.00021
854.64	0
870.6	0.00071
870.83	0.00165
874.7	0.0227
878.33	0.00315
883.25	0.00142
887.7	0.00048
897.54	0
904.17	0.00012
917.48	0.00051
922.74	0.00087
953.76	0.00224
963.15	0.00093
979.34	7e-05
990.55	0.00109
995.32	0.00018
998.51	0.00293
1002.92	0.00023
1006.23	0.0002
1009.23	0.00322
1040.03	0.00268
1040.56	0.00346
1044.87	0.0002
1060.23	0.00349
1100.45	0.04297
1110.22	0.05006
1124.15	0.02237
1158.64	0.00016
1168.45	0.04947
1193.8	0.00546
1212.63	0.00808
1219.15	0.03957
1240.77	0.01227
1250.81	0.00085
1257.96	0.002
1270.36	0.04618
1277.73	0.0003
1315.21	0.04325
1324.01	0.00399
1336.28	0.00658
1350.64	0.00172
1363.25	0.00362
1372.63	0.00086
1376.64	9e-05
1389.56	0.00262
1391.4	0.0239
1419.82	0.00195
1424.05	0.00513
1426.29	0.01289
1436.32	0.00247
1441.48	0.01892
1452.54	0.00148
1474.46	0.00466
1480.6	0.02016
1498.34	0.00094
1504.6	0.01551
1516.62	0.0956
1534.19	0.01455
1579.26	0.08535
1615.12	0.00341
1631.38	0.03664
1632.65	0.0014
1637.8	0.00041
1641.8	0.03206
1650.7	0.09579
1651.05	0.13001
1672.96	0.00039
1690.57	0.02017
1704.19	9e-05
2318.97	0.0154
2358.9	1e-05
2359.49	2e-05
2372.01	0
2372.93	0
2375.94	0.00047
2377.31	0.00029
2383.1	0.01929
2388.37	8e-05
2389.18	0
2389.46	0.00013
2390.92	3e-05
2400.97	0.00074
2401.43	0.00011
2403.28	0.00016
2420.99	0.00026
2426.45	0.00032
2446.37	9e-05
3208.8	0.00095
3215.57	0.00193
3220.89	0.00024
3221.29	0.00077
3233.21	0.00057
3243.05	0

## Sheet: Fig. 1g
R-MeCzCN			S-MeCzCN			R-CzCN			S-CzCN			R-D(16)CzCN			S-D(16)CzCN
Wavelength (nm)	CD (mdeg)		Wavelength (nm)	CD (mdeg)		Wavelength (nm)	CD (mdeg)		Wavelength (nm)	CD (mdeg)		Wavelength (nm)	CD (mdeg)		Wavelength (nm)	CD (mdeg)
700	0.15443		700	-0.13182		700	-0.04394		700	0.00067545		700	-0.17322		700	0.15904
699	0.21003		699	-0.23469		699	-0.13951		699	0.05018		699	-0.11605		699	0.12948
698	0.2379		698	-0.24354		698	-0.19219		698	0.16207		698	-0.11001		698	0.10812
697	0.2768		697	-0.25134		697	-0.02799		697	0.12262		697	-0.10666		697	0.10624
696	0.2682		696	-0.30546		696	-0.07889		696	0.05913		696	-0.07959		696	0.06396
695	0.12338		695	-0.16431		695	-0.02178		695	-0.0263		695	-0.00725		695	0.02406
694	0.06544		694	-0.12017		694	-0.01607		694	-0.01053		694	-0.05041		694	0.05815
693	0.14552		693	-0.18855		693	-0.06091		693	-0.00981		693	-0.17373		693	0.16828
692	0.23413		692	-0.13781		692	-0.05837		692	0.00873		692	-0.25157		692	0.2452
691	0.21406		691	-0.23066		691	-0.05569		691	-0.05499		691	-0.22187		691	0.20075
690	0.21515		690	-0.32811		690	-0.09882		690	0.0858		690	-0.09689		690	0.1417
689	0.12		689	-0.19119		689	-0.01636		689	0.10699		689	-0.13536		689	0.09354
688	0.16302		688	-0.23444		688	-0.08831		688	0.06564		688	-0.07318		688	0.1062
687	0.18443		687	-0.31485		687	-0.11435		687	0.05155		687	-0.13405		687	0.11573
686	0.26432		686	-0.34823		686	-0.15738		686	0.10527		686	-0.15644		686	0.16438
685	0.2918		685	-0.3193		685	-0.12486		685	0.08422		685	-0.19262		685	0.18848
684	0.21983		684	-0.24691		684	-0.03666		684	0.01656		684	-0.20222		684	0.21305
683	0.23807		683	-0.23497		683	-0.09624		683	0.0073		683	-0.19315		683	0.15397
682	0.22765		682	-0.27754		682	-0.09235		682	0.15259		682	-0.04696		682	0.0932
681	0.25214		681	-0.2714		681	-0.04601		681	0.09445		681	-0.10231		681	0.0952
680	0.18797		680	-0.31516		680	-0.03881		680	-0.000180347		680	-0.15836		680	0.13634
679	0.21537		679	-0.40985		679	-0.0563		679	0.07544		679	-0.09722		679	0.09869
678	0.27651		678	-0.33908		678	-0.02348		678	0.10397		678	-0.05793		678	0.09069
677	0.1925		677	-0.29941		677	0.02704		677	0.02826		677	-0.16235		677	0.12965
676	0.20813		676	-0.38895		676	-0.06763		676	0.0888		676	-0.15012		676	0.16868
675	0.17675		675	-0.35041		675	0.00718		675	0.04601		675	-0.14228		675	0.11692
674	0.23278		674	-0.40973		674	-0.09708		674	0.09807		674	-0.04329		674	0.0669
673	0.29982		673	-0.37676		673	-0.05019		673	0.0517		673	-0.05351		673	0.04973
672	0.29696		672	-0.25323		672	-0.08419		672	0.02104		672	-0.09781		672	0.09723
671	0.12864		671	-0.16828		671	0.03042		671	-0.02918		671	-0.14517		671	0.14719
670	0.30553		670	-0.35548		670	-0.06808		670	0.10765		670	-0.17138		670	0.16119
669	0.29581		669	-0.36079		669	-0.04616		669	0.13764		669	-0.12863		669	0.13053
668	0.19901		668	-0.4001		668	-0.13732		668	0.08691		668	-0.08806		668	0.09989
667	0.29939		667	-0.35407		667	-0.07709		667	0.06871		667	-0.09865		667	0.09143
666	0.22529		666	-0.24151		666	0.04327		666	0.05827		666	-0.07135		666	0.04736
665	0.22544		665	-0.1956		665	-0.0079		665	-0.0546		665	-0.00141		665	0.05539
664	0.30819		664	-0.24049		664	-0.04158		664	0.05742		664	-0.16406		664	0.13156
663	0.25425		663	-0.33546		663	-0.00851		663	0.02262		663	-0.20483		663	0.18673
662	0.21459		662	-0.27093		662	-0.02682		662	-0.01498		662	-0.14844		662	0.1975
661	0.35544		661	-0.30861		661	-0.17737		661	0.03806		661	-0.23079		661	0.17435
660	0.36275		660	-0.34024		660	-0.1374		660	0.08313		660	-0.11545		660	0.14778
659	0.16818		659	-0.22934		659	-0.00145		659	-0.07889		659	-0.12441		659	0.14282
658	0.25114		658	-0.27927		658	-0.08217		658	0.06265		658	-0.20245		658	0.15538
657	0.32529		657	-0.38611		657	-0.02215		657	0.09695		657	-0.07957		657	0.10333
656	0.28823		656	-0.32336		656	-0.01712		656	0.07265		656	-0.03488		656	0.04431
655	0.2432		655	-0.27028		655	0.01035		655	0.12387		655	-0.07035		655	0.05648
654	0.1822		654	-0.24967		654	0.02894		654	0.03768		654	-0.07803		654	0.08418
653	0.17215		653	-0.29677		653	-0.01323		653	-0.03092		653	-0.11185		653	0.11381
652	0.30491		652	-0.27965		652	-0.07122		652	0.03721		652	-0.154		652	0.14257
651	0.3888		651	-0.3985		651	-0.1537		651	0.18517		651	-0.16386		651	0.18547
650	0.2097		650	-0.38591		650	-0.12605		650	0.04282		650	-0.2342		650	0.20669
649	0.17061		649	-0.3273		649	-0.06171		649	0.06011		649	-0.20568		649	0.23568
648	0.21524		648	-0.3738		648	-0.1103		648	0.07992		648	-0.23989		648	0.2141
647	0.34726		647	-0.47544		647	-0.01727		647	0.16648		647	-0.14849		647	0.14365
646	0.32863		646	-0.44004		646	-0.0273		646	0.0935		646	-0.04396		646	0.0802
645	0.24085		645	-0.32971		645	-0.11585		645	0.06113		645	-0.09524		645	0.05268
644	0.32245		644	-0.39382		644	-0.09072		644	0.08536		644	-0.04844		644	0.09258
643	0.2941		643	-0.32763		643	-0.03339		643	0.08022		643	-0.14623		643	0.10704
642	0.25218		642	-0.24033		642	-0.00817		642	0.06811		642	-0.11627		642	0.13283
641	0.26983		641	-0.36458		641	0.00381		641	0.04341		641	-0.14347		641	0.15404
640	0.28954		640	-0.41363		640	-0.20397		640	0.16534		640	-0.21962		640	0.20838
639	0.35078		639	-0.46263		639	-0.21725		639	0.25755		639	-0.21319		639	0.19783
638	0.31616		638	-0.39534		638	-0.11462		638	0.12236		638	-0.12381		638	0.14724
637	0.34664		637	-0.3391		637	-0.10373		637	0.13117		637	-0.13028		637	0.1203
636	0.27518		636	-0.30439		636	-0.08795		636	0.06696		636	-0.13801		636	0.1448
635	0.20572		635	-0.2499		635	0.02115		635	-0.02716		635	-0.16879		635	0.16254
634	0.23197		634	-0.26933		634	0.0012		634	0.03194		634	-0.16515		634	0.16604
633	0.28398		633	-0.29692		633	-0.06369		633	0.06393		633	-0.14257		633	0.13676
632	0.2521		632	-0.34809		632	0.03651		632	0.00966		632	-0.1062		632	0.11943
631	0.29693		631	-0.41881		631	-0.05307		631	0.03661		631	-0.12903		631	0.12278
630	0.27654		630	-0.42052		630	-0.00194		630	0.05903		630	-0.1297		630	0.12888
629	0.32589		629	-0.41268		629	-0.05243		629	0.06514		629	-0.09973		629	0.0834
628	0.1794		628	-0.2391		628	0.08103		628	-0.02299		628	-0.04026		628	0.07808
627	0.1946		627	-0.30515		627	-0.00333		627	0.02203		627	-0.14295		627	0.12057
626	0.30506		626	-0.35301		626	-0.02043		626	0.03336		626	-0.15821		626	0.15229
625	0.32499		625	-0.4409		625	-0.09089		625	0.00341		625	-0.09752		625	0.09304
624	0.28612		624	-0.377		624	-0.02392		624	0.09107		624	-0.04136		624	0.06126
623	0.18166		623	-0.22815		623	0.0525		623	0.11111		623	-0.12245		623	0.12693
622	0.32003		622	-0.37268		622	-0.00828		622	0.10897		622	-0.24135		622	0.21743
621	0.21997		621	-0.2714		621	0.04758		621	-0.01643		621	-0.24635		621	0.26733
620	0.22771		620	-0.27012		620	-0.07683		620	0.01146		620	-0.26475		620	0.23955
619	0.19316		619	-0.33563		619	0.02811		619	0.02578		619	-0.17914		619	0.20045
618	0.17493		618	-0.37528		618	-0.05549		618	0.0451		618	-0.16612		618	0.15292
617	0.34822		617	-0.4382		617	-0.20594		617	0.22994		617	-0.15373		617	0.17798
616	0.30583		616	-0.32994		616	-0.09341		616	0.10303		616	-0.22404		616	0.1872
615	0.31544		615	-0.31364		615	0.03101		615	0.04767		615	-0.17621		615	0.21513
614	0.25133		614	-0.39335		614	-0.07357		614	-0.03082		614	-0.23921		614	0.21198
613	0.30597		613	-0.38854		613	-0.15564		613	0.02265		613	-0.18801		613	0.18516
612	0.23979		612	-0.37393		612	-0.174		612	0.12205		612	-0.11522		612	0.1315
611	0.25925		611	-0.37225		611	-0.0713		611	0.08785		611	-0.14672		611	0.15064
610	0.21119		610	-0.32598		610	0.03471		610	-0.03645		610	-0.21854		610	0.20801
609	0.35305		609	-0.51595		609	-0.13317		609	0.08053		609	-0.22103		609	0.20585
608	0.34551		608	-0.45575		608	-0.05902		608	0.03648		608	-0.16743		608	0.19987
607	0.33365		607	-0.42155		607	-0.0765		607	0.10094		607	-0.2481		607	0.23966
606	0.29051		606	-0.41497		606	-0.13887		606	0.06528		606	-0.27488		606	0.24058
605	0.25576		605	-0.4424		605	-0.04736		605	0.05143		605	-0.15808		605	0.20003
604	0.27319		604	-0.33885		604	-0.04738		604	0.04394		604	-0.20816		604	0.20271
603	0.21936		603	-0.30082		603	-0.07169		603	0.04285		603	-0.24616		603	0.22576
602	0.17496		602	-0.37199		602	0.02999		602	0.02347		602	-0.15672		602	0.15342
601	0.25907		601	-0.38841		601	-0.07169		601	0.0747		601	-0.06249		601	0.0877
600	0.31028		600	-0.35603		600	-0.05286		600	0.11979		600	-0.12462		600	0.12403
599	0.30754		599	-0.34619		599	0.000758918		599	0.02519		599	-0.21013		599	0.18723
598	0.2752		598	-0.44282		598	0.02143		598	-0.01309		598	-0.19294		598	0.21424
597	0.262		597	-0.39991		597	-0.01923		597	0.04372		597	-0.21409		597	0.19676
596	0.23999		596	-0.31574		596	0.01858		596	0.09589		596	-0.16611		596	0.17495
595	0.22461		595	-0.3498		595	-0.04034		595	0.04324		595	-0.14371		595	0.14181
594	0.27112		594	-0.24866		594	0.04115		594	0.04784		594	-0.13846		594	0.14096
593	0.27192		593	-0.2612		593	-0.00401		593	0.05336		593	-0.16409		593	0.16918
592	0.17645		592	-0.35899		592	0.00386		592	0.00431		592	-0.20513		592	0.19368
591	0.22463		591	-0.36329		591	-0.00222		591	-0.02088		591	-0.18665		591	0.19208
590	0.28443		590	-0.35118		590	-0.07654		590	0.01239		590	-0.16729		590	0.16093
589	0.26574		589	-0.39997		589	-0.09312		589	0.09289		589	-0.14233		589	0.15734
588	0.26857		588	-0.38567		588	-0.03187		588	0.06792		588	-0.18127		588	0.16627
587	0.19641		587	-0.3219		587	0.05203		587	0.000324549		587	-0.17848		587	0.18728
586	0.17525		586	-0.28022		586	0.09415		586	-0.01136		586	-0.2034		586	0.2026
585	0.21116		585	-0.26942		585	0.01902		585	0.01961		585	-0.22281		585	0.21487
584	0.17597		584	-0.38831		584	0.00357		584	0.09492		584	-0.21287		584	0.22612
583	0.18575		583	-0.34335		583	-0.07082		583	0.06688		583	-0.24233		583	0.23172
582	0.24308		582	-0.38019		582	-0.14258		582	0.13461		582	-0.22527		582	0.23029
581	0.29241		581	-0.43729		581	-0.21933		581	0.10346		581	-0.19957		581	0.19065
580	0.29206		580	-0.35174		580	-0.14351		580	0.04876		580	-0.14452		580	0.15281
579	0.3252		579	-0.33545		579	-0.0556		579	0.04115		579	-0.14346		579	0.15744
578	0.33466		578	-0.39806		578	-0.17434		578	0.19065		578	-0.18306		578	0.15144
577	0.22327		577	-0.34747		577	-0.05245		577	0.09652		577	-0.08692		577	0.09398
576	0.2274		576	-0.34375		576	-0.03565		576	0.08366		576	-0.04753		576	0.07987
575	0.25923		575	-0.32627		575	-0.03141		575	0.10484		575	-0.17507		575	0.14974
574	0.27497		574	-0.35819		574	-0.07697		574	0.09141		574	-0.20243		574	0.19079
573	0.31992		573	-0.39177		573	-0.0971		573	0.04564		573	-0.15809		573	0.18624
572	0.26301		572	-0.40356		572	-0.05482		572	0.03476		572	-0.20642		572	0.18637
571	0.08767		571	-0.26683		571	0.03683		571	0.000457164		571	-0.18342		571	0.18874
570	0.19195		570	-0.2814		570	0.01827		570	0.07501		570	-0.159		570	0.15136
569	0.22327		569	-0.25244		569	0.03061		569	0.10593		569	-0.141		569	0.16518
568	0.25945		568	-0.36765		568	-0.03281		568	0.08161		568	-0.22647		568	0.20884
567	0.31684		567	-0.4555		567	-0.02373		567	0.11125		567	-0.23042		567	0.22024
566	0.23034		566	-0.36287		566	-0.06286		566	0.1085		566	-0.17358		566	0.20162
565	0.17951		565	-0.28628		565	-0.03451		565	-0.02161		565	-0.19548		565	0.1707
564	0.14798		564	-0.29763		564	-0.03554		564	0.0193		564	-0.10856		564	0.09585
563	0.26772		563	-0.43094		563	-0.11138		563	0.16416		563	-0.01436		563	0.07284
562	0.29997		562	-0.37256		562	-0.02552		562	0.11583		562	-0.16273		562	0.10223
561	0.27168		561	-0.33168		561	-0.07962		561	0.08548		561	-0.12125		561	0.15025
560	0.25928		560	-0.28073		560	-0.00609		560	0.0172		560	-0.16338		560	0.1691
559	0.24113		559	-0.32557		559	-0.05542		559	0.00275		559	-0.22422		559	0.19913
558	0.23758		558	-0.32365		558	-0.0586		558	0.08998		558	-0.17214		558	0.19204
557	0.29177		557	-0.4089		557	-0.06039		557	0.09474		557	-0.16822		557	0.15689
556	0.32769		556	-0.39446		556	-0.05019		556	0.16773		556	-0.14138		556	0.15173
555	0.2682		555	-0.31521		555	-0.04642		555	0.17023		555	-0.15273		555	0.13985
554	0.28453		554	-0.30895		554	-0.06191		554	0.14427		554	-0.14266		554	0.16199
553	0.22882		553	-0.28314		553	0.03894		553	0.08195		553	-0.20188		553	0.18597
552	0.20191		552	-0.30938		552	0.09038		552	0.04598		552	-0.19561		552	0.20237
551	0.15517		551	-0.3199		551	0.03667		551	0.03202		551	-0.17468		551	0.15502
550	0.23088		550	-0.36524		550	-0.00387		550	-0.02383		550	-0.11117		550	0.14823
549	0.26077		549	-0.30132		549	-0.05086		549	0.07294		549	-0.2066		549	0.18083
548	0.24094		548	-0.31767		548	-0.06403		548	0.11183		548	-0.23011		548	0.24367
547	0.24034		547	-0.22246		547	0.05952		547	0.06287		547	-0.25142		547	0.23399
546	0.28296		546	-0.28886		546	-0.03004		546	0.01678		546	-0.18202		546	0.18239
545	0.19288		545	-0.35944		545	-0.11195		545	0.03233		545	-0.13668		545	0.16813
544	0.17128		544	-0.36252		544	-0.07906		544	0.04651		544	-0.22586		544	0.19725
543	0.26988		543	-0.33428		543	-0.06897		543	0.07458		543	-0.19302		543	0.18733
542	0.26482		542	-0.31751		542	-0.06665		542	0.0491		542	-0.11538		542	0.13762
541	0.13365		541	-0.30173		541	0.01237		541	0.01732		541	-0.13652		541	0.12443
540	0.18269		540	-0.27038		540	-0.00285		540	0.0046		540	-0.14062		540	0.12909
539	0.22458		539	-0.28585		539	-0.05477		539	0.06263		539	-0.15298		539	0.20095
538	0.22421		538	-0.28345		538	-0.04377		538	0.12521		538	-0.33341		538	0.28509
537	0.27135		537	-0.29764		537	-0.08568		537	0.02		537	-0.28208		537	0.28593
536	0.2131		536	-0.22993		536	0.02957		536	0.06696		536	-0.16293		536	0.16463
535	0.14218		535	-0.22117		535	0.10911		535	-0.01176		535	-0.09504		535	0.12812
534	0.17883		534	-0.19014		534	0.04508		534	-0.06569		534	-0.17764		534	0.13275
533	0.20527		533	-0.2513		533	-0.0557		533	0.01008		533	-0.12405		533	0.15405
532	0.16422		532	-0.18791		532	-0.12836		532	0.02361		532	-0.17126		532	0.16561
531	0.15218		531	-0.26906		531	-0.16744		531	0.02958		531	-0.20629		531	0.20476
530	0.28106		530	-0.36038		530	-0.08437		530	0.08113		530	-0.18211		530	0.15359
529	0.2875		529	-0.36495		529	-0.05967		529	0.15809		529	-0.06952		529	0.12534
528	0.23805		528	-0.32224		528	-0.05167		528	0.04435		528	-0.17209		528	0.13336
527	0.21318		527	-0.32386		527	-0.02176		527	0.09205		527	-0.14214		527	0.13521
526	0.17089		526	-0.22783		526	-0.05293		526	0.06782		526	-0.0838		526	0.11934
525	0.12816		525	-0.19472		525	-0.01522		525	-0.03833		525	-0.18206		525	0.15653
524	0.22629		524	-0.26325		524	-0.04881		524	0.04988		524	-0.20729		524	0.21473
523	0.20626		523	-0.21709		523	-0.04132		523	0.05796		523	-0.22765		523	0.23638
522	0.15876		522	-0.23068		522	-0.05419		522	0.02904		522	-0.22445		522	0.18569
521	0.23011		521	-0.31464		521	-0.06782		521	0.05531		521	-0.07716		521	0.11722
520	0.26694		520	-0.27668		520	-0.03519		520	0.12662		520	-0.1175		520	0.12536
519	0.15468		519	-0.25436		519	0.00212		519	0.03569		519	-0.20981		519	0.16637
518	0.12346		518	-0.35535		518	0.01371		518	0.0378		518	-0.12668		518	0.16147
517	0.14625		517	-0.22805		517	0.02737		517	0.02527		517	-0.14752		517	0.13239
516	0.1502		516	-0.20139		516	0.04992		516	-0.00538		516	-0.14583		516	0.16046
515	0.14375		515	-0.29698		515	-0.04376		515	-0.01159		515	-0.17159		515	0.13571
514	0.18315		514	-0.25226		514	-0.05693		514	0.06765		514	-0.10405		514	0.16066
513	0.14693		513	-0.20329		513	0.05654		513	0.03402		513	-0.241		513	0.20597
512	0.15148		512	-0.2168		512	0.07792		512	0.02691		512	-0.21971		512	0.20779
511	0.08938		511	-0.20244		511	-0.02098		511	-0.04154		511	-0.08622		511	0.09928
510	0.15777		510	-0.26395		510	-0.07228		510	0.0256		510	-0.02569		510	0.03723
509	0.21718		509	-0.29091		509	-0.12657		509	0.04659		509	-0.07097		509	0.06878
508	0.13316		508	-0.2351		508	0.0022		508	-0.06283		508	-0.1203		508	0.10023
507	0.16019		507	-0.28948		507	-0.03096		507	0.04208		507	-0.09749		507	0.12645
506	0.22215		506	-0.2148		506	-0.13613		506	0.09795		506	-0.16055		506	0.13418
505	0.21242		505	-0.19249		505	-0.10954		505	0.12873		505	-0.12963		505	0.1442
504	0.11628		504	-0.25268		504	-0.03457		504	0.05389		504	-0.13255		504	0.13448
503	0.06124		503	-0.20559		503	-0.01319		503	-0.00769		503	-0.12713		503	0.10307
502	0.12804		502	-0.17833		502	-0.0777		502	0.04475		502	-0.04867		502	0.08405
501	0.18069		501	-0.20103		501	-0.00198		501	0.10033		501	-0.11316		501	0.09726
500	0.17398		500	-0.22328		500	-0.06153		500	0.08237		500	-0.12387		500	0.11089
499	0.06281		499	-0.11824		499	-0.01162		499	0.02183		499	-0.06961		499	0.07844
498	0.04833		498	-0.09313		498	0.06258		498	0.01795		498	-0.09067		498	0.12222
497	0.14392		497	-0.20573		497	-0.03404		497	0.02912		497	-0.22426		497	0.16944
496	0.11486		496	-0.26778		496	-0.05992		496	0.01838		496	-0.13954		496	0.18074
495	0.08582		495	-0.23979		495	-0.04366		495	0.00252		495	-0.14515		495	0.11295
494	0.06506		494	-0.19608		494	-0.03242		494	0.10213		494	-0.06907		494	0.10033
493	0.06782		493	-0.12438		493	0.01656		493	0.00349		493	-0.11497		493	0.10345
492	0.12315		492	-0.09465		492	-0.01725		492	-0.0269		492	-0.12188		492	0.10782
491	0.0405		491	-0.09127		491	-0.01373		491	-0.04842		491	-0.0633		491	0.07916
490	0.06093		490	-0.1395		490	-0.01027		490	0.07205		490	-0.07684		490	0.0872
489	0.11986		489	-0.17434		489	0.01585		489	0.0879		489	-0.11511		489	0.07704
488	0.01988		488	-0.14204		488	0.03081		488	-0.03993		488	-0.0099		488	0.04204
487	0.05811		487	-0.04316		487	-0.00105		487	-0.03757		487	-0.03712		487	0.03848
486	0.04021		486	-0.07492		486	0.01272		486	-0.02025		486	-0.09777		486	0.07802
485	0.00182		485	-0.11373		485	0.03388		485	0.0016		485	-0.07706		485	0.09085
484	0.13627		484	-0.08429		484	0.01666		484	0.04317		484	-0.09064		484	0.08973
483	0.14931		483	-0.09098		483	-0.09135		483	0.09172		483	-0.09332		483	0.0764
482	0.07419		482	-0.11676		482	-0.02808		482	0.02625		482	-0.05056		482	0.07648
481	0.05014		481	-0.16123		481	-0.04027		481	-0.00161		481	-0.12526		481	0.12662
480	0.04812		480	-0.14715		480	-0.09164		480	0.07435		480	-0.17793		480	0.14654
479	0.08079		479	-0.13528		479	-0.01437		479	0.04132		479	-0.05321		479	0.06134
478	0.01236		478	-0.11385		478	-0.02739		478	0.0312		478	0.03803		478	-0.02101
477	0.04824		477	-0.10687		477	-0.07207		477	0.00186		477	-0.02018		477	0.03199
476	-0.04301		476	0.05624		476	0.05525		476	-0.13244		476	-0.14516		476	0.12069
475	0.00476		475	-0.02997		475	0.01164		475	-0.06417		475	-0.11641		475	0.10511
474	0.00118		474	-0.07582		474	-0.01714		474	-0.05081		474	0.00112		474	0.01975
473	-0.00302		473	-0.02449		473	0.00751		473	0.00604		473	0.0106		473	-0.00448
472	0.05396		472	-0.05489		472	-0.01629		472	-0.03284		472	-0.04133		472	0.02823
471	0.07515		471	-0.05192		471	0.01483		471	-0.05194		471	-0.03667		471	0.03346
470	0.0823		470	-0.10479		470	0.04266		470	-0.00303		470	-0.01028		470	0.0197
469	0.10301		469	-0.10676		469	0.00697		469	0.03311		469	-0.03443		469	0.03597
468	0.00623		468	-0.0538		468	0.01853		468	0.01988		468	-0.07147		468	0.06992
467	-0.00495		467	-0.05343		467	-0.03322		467	0.05421		467	-0.06584		467	0.04482
466	0.06108		466	-0.10667		466	-0.0838		466	0.11186		466	0.01998		466	0.00902
465	0.04737		465	-0.10611		465	-0.03321		465	-0.00832		465	-0.02174		465	0.02033
464	0.09339		464	-0.12595		464	0.02161		464	0.02345		464	-0.06037		464	0.026
463	0.09246		463	-0.05404		463	0.0341		463	0.05261		463	0.01824		463	0.03251
462	-0.01348		462	-0.00495		462	0.0551		462	-0.06362		462	-0.07278		462	0.02514
461	9.64704e-05		461	-0.04798		461	0.06606		461	-0.07222		461	-0.02829		461	0.06075
460	-0.03582		460	0.03231		460	0.08763		460	-0.03098		460	-0.09899		460	0.10978
459	0.02505		459	-0.09936		459	0.03614		459	0.01986		459	-0.15685		459	0.09033
458	0.01789		458	-0.16946		458	0.01334		458	0.0954		458	0.05209		458	0.01519
457	-0.05064		457	-0.00684		457	0.09869		457	-0.10094		457	0.00571		457	-0.02745
456	0.02543		456	-0.0338		456	0.01951		456	-0.02845		456	-0.03325		456	0.03281
455	0.15557		455	-0.07879		455	-0.04448		455	0.06288		455	-0.05566		455	0.05429
454	0.10586		454	-0.09071		454	-0.02555		454	0.0062		454	-0.05751		454	0.06038
453	0.05628		453	-0.04337		453	0.01976		453	-0.02738		453	-0.0508		453	0.04596
452	0.10727		452	-0.09915		452	-0.04071		452	0.03092		452	-0.01405		452	0.00764
451	0.04648		451	-0.06099		451	-0.00266		451	-0.00865		451	0.01766		451	0.00877
450	-0.04284		450	0.00449		450	0.03118		450	-0.14824		450	-0.06555		450	0.0377
449	0.01451		449	-0.10367		449	0.0774		449	-0.04334		449	-0.06517		449	0.08876
448	0.032		448	-0.09705		448	0.08982		448	-0.00588		448	-0.1076		448	0.07944
447	-0.01633		447	-0.067		447	0.05541		447	0.04001		447	-0.04399		447	0.06623
446	-0.03448		446	-0.03115		446	0.08662		446	-0.03379		446	-0.05407		446	0.04735
445	0.06355		445	-0.06537		445	0.08456		445	-0.02697		445	-0.05806		445	0.06012
444	0.09592		444	-0.09133		444	-0.00823		444	0.09285		444	-0.05451		444	0.04805
443	0.02602		443	-0.05524		443	0.0233		443	-0.05376		443	-0.01791		443	0.02341
442	0.047		442	-0.06543		442	0.00324		442	-0.05144		442	0.00194		442	-0.00694
441	0.04114		441	-0.00345		441	-0.00967		441	-0.04916		441	0.0194		441	-0.0167
440	0.00272		440	0.01024		440	0.04268		440	-0.10224		440	-0.00943		440	0.02354
439	0.00403		439	-0.01886		439	-0.00428		439	-0.07812		439	-0.09692		439	0.07929
438	-0.04056		438	-0.01227		438	0.07954		438	-0.06896		438	-0.09084		438	0.08987
437	-0.01829		437	-0.0104		437	0.08949		437	-0.0251		437	-0.0446		437	0.05006
436	0.05747		436	-0.04287		436	0.065		436	0.02029		436	-0.02288		436	0.02938
435	0.08894		435	-0.08327		435	0.01909		435	0.01788		435	-0.02674		435	0.01275
434	0.07782		434	-0.10374		434	0.0148		434	-0.02835		434	0.01857		434	-0.01198
433	0.11878		433	-0.11194		433	0.03756		433	0.01909		433	0.02458		433	-0.01407
432	0.06127		432	-0.04357		432	0.12469		432	-0.06413		432	-0.02035		432	-0.00102
431	0.07715		431	-0.12603		431	-0.04925		431	0.04952		431	-0.00525		431	0.03581
430	0.06134		430	-0.15523		430	-0.04068		430	0.02489		430	-0.06846		430	0.03266
429	0.00314		429	-0.15019		429	-0.04303		429	-0.01832		429	0.00818		429	0.00546
428	-0.0173		428	-0.08576		428	-0.00305		428	-0.00661		428	0.02516		428	-0.0076
427	-0.06095		427	-0.03249		427	0.05167		427	-0.0445		427	-0.0579		427	0.04532
426	0.00385		426	-0.11834		426	0.06738		426	-0.07815		426	-0.07648		426	0.06075
425	0.02579		425	-0.09784		425	0.04379		425	-0.05949		425	-0.0128		425	0.03437
424	0.0714		424	-0.08102		424	0.04929		424	-0.02432		424	-0.03251		424	0.0233
423	0.02192		423	-0.0676		423	0.01276		423	0.00772		423	-0.0496		423	0.05782
422	0.09335		422	-0.13518		422	-0.04933		422	0.02382		422	-0.08546		422	0.06888
421	0.01768		421	-0.04489		421	0.11241		421	-0.04552		421	-0.06565		421	0.0922
420	0.000465791		420	-0.03561		420	0.09085		420	-0.12347		420	-0.10921		420	0.06825
419	0.03703		419	-0.14967		419	0.00556		419	-0.07588		419	-0.02541		419	0.07455
418	0.05906		418	-0.10167		418	0.03289		418	-0.13006		418	-0.10143		418	0.06687
417	0.0855		417	-0.11178		417	0.00425		417	-0.0582		417	-0.05113		417	0.05312
416	0.04938		416	-0.16648		416	-0.03924		416	-0.000571014		416	0.00837		416	0.00791
415	0.06763		415	-0.15196		415	0.00989		415	-0.01974		415	-0.01677		415	0.00985
414	0.0465		414	-0.0718		414	0.03158		414	-0.07401		414	-0.0304		414	0.02235
413	0.07109		413	-0.15593		413	-0.04154		413	-0.09524		413	-0.01714		413	0.02493
412	0.12651		412	-0.13235		412	0.06708		412	-0.0733		412	-0.05554		412	0.07151
411	0.0488		411	-0.05406		411	0.11816		411	-0.04871		411	-0.1333		411	0.10533
410	0.05682		410	-0.02341		410	0.06739		410	-0.07742		410	-0.05176		410	0.04685
409	0.06056		409	-0.05802		409	0.10073		409	-0.08983		409	0.06144		409	-0.03043
408	0.09875		408	-0.14065		408	0.00464		408	-0.07329		408	0.02141		408	-0.04171
407	0.14538		407	-0.16545		407	-0.05706		407	-0.02264		407	0.00503		407	0.01057
406	0.16479		406	-0.11021		406	-0.02593		406	-0.05783		406	-0.04767		406	0.03028
405	0.07018		405	-0.05759		405	0.08242		405	-0.08371		405	-0.01465		405	0.01776
404	0.02115		404	0.01853		404	0.11164		404	-0.0998		404	0.02319		404	-0.02174
403	0.02625		403	-0.07176		403	0.11258		403	-0.0252		403	0.02125		403	-0.00611
402	-0.02486		402	-0.03885		402	0.20674		402	-0.10625		402	-0.04815		402	0.03606
401	0.05339		401	-0.02304		401	0.13559		401	-0.11418		401	-0.03614		401	0.0157
400	0.12811		400	-0.00615		400	0.08365		400	-0.1173		400	0.06504		400	-0.02874
399	0.08539		399	-0.02214		399	0.07019		399	-0.05815		399	0.02471		399	-0.04734
398	0.01374		398	-0.29773		398	-0.02354		398	-0.14926		398	0.00651		398	-0.17259
397	0.02291		397	-0.30575		397	-0.00859		397	-0.15286		397	0.01987		397	-0.18366
396	0.03502		396	-0.30686		396	0.0099		396	-0.15318		396	0.04178		396	-0.18913
395	0.04794		395	-0.31248		395	0.02112		395	-0.15678		395	0.06041		395	-0.19967
394	0.05145		394	-0.32418		394	0.02755		394	-0.16423		394	0.07163		394	-0.21878
393	0.04692		393	-0.33955		393	0.03334		393	-0.17679		393	0.0762		393	-0.24016
392	0.05518		392	-0.34328		392	0.05073		392	-0.18364		392	0.09281		392	-0.24939
391	0.06982		391	-0.34255		391	0.07148		391	-0.18663		391	0.11296		391	-0.26006
390	0.08168		390	-0.33966		390	0.09417		390	-0.18945		390	0.13722		390	-0.26752
389	0.0842		389	-0.34159		389	0.10987		389	-0.19675		389	0.15712		389	-0.2821
388	0.08835		388	-0.34005		388	0.1259		388	-0.20481		388	0.17265		388	-0.29817
387	0.07197		387	-0.35144		387	0.12667		387	-0.22252		387	0.17433		387	-0.33178
386	0.07585		386	-0.34317		386	0.1458		386	-0.22424		386	0.19819		386	-0.34193
385	0.07097		385	-0.34114		385	0.15875		385	-0.23222		385	0.21304		385	-0.3587
384	0.0668		384	-0.33088		384	0.17344		384	-0.24232		384	0.22811		384	-0.37227
383	0.06938		383	-0.3123		383	0.19874		383	-0.24276		383	0.25307		383	-0.38186
382	0.06213		382	-0.29307		382	0.21463		382	-0.24915		382	0.2757		382	-0.39571
381	0.04653		381	-0.27469		381	0.22425		381	-0.25607		381	0.29058		381	-0.4119
380	0.02257		380	-0.26112		380	0.22904		380	-0.26699		380	0.29611		380	-0.43111
379	0.01453		379	-0.22344		379	0.248		379	-0.26622		379	0.31559		379	-0.43482
378	-0.01006		378	-0.19337		378	0.25595		378	-0.27239		378	0.32159		378	-0.4489
377	-0.03693		377	-0.16133		377	0.26237		377	-0.27634		377	0.32724		377	-0.45881
376	-0.06266		376	-0.12165		376	0.26594		376	-0.28016		376	0.33535		376	-0.46324
375	-0.09232		375	-0.08008		375	0.26523		375	-0.28119		375	0.33406		375	-0.46479
374	-0.11545		374	-0.02433		374	0.26867		374	-0.27236		374	0.33889		374	-0.45604
373	-0.14327		373	0.02987		373	0.27042		373	-0.26378		373	0.33716		373	-0.44502
372	-0.18984		372	0.06602		372	0.24249		372	-0.26747		372	0.31061		372	-0.44373
371	-0.22686		371	0.11845		371	0.22498		371	-0.25816		371	0.29276		371	-0.42234
370	-0.26939		370	0.17356		370	0.20257		370	-0.24426		370	0.26693		370	-0.40045
369	-0.29488		369	0.24064		369	0.18961		369	-0.21672		369	0.24861		369	-0.35216
368	-0.32851		368	0.29613		368	0.1517		368	-0.19401		368	0.20961		368	-0.31006
367	-0.36242		367	0.34293		367	0.10499		367	-0.16899		367	0.1576		367	-0.26196
366	-0.40039		366	0.39013		366	0.0538		366	-0.14078		366	0.09646		366	-0.20379
365	-0.42475		365	0.43943		365	-0.00172		365	-0.09946		365	0.03299		365	-0.12873
364	-0.43469		364	0.49066		364	-0.05525		364	-0.04855		364	-0.03014		364	-0.03571
363	-0.4987		363	0.50544		363	-0.15786		363	0.1879		363	-0.26082		363	0.24792
362	-0.51412		362	0.49968		362	-0.26047		362	0.42434		362	-0.4915		362	0.53156
361	-0.52813		361	0.54066		361	-0.40095		361	0.46769		361	-0.54796		361	0.54126
360	-0.46284		360	0.52476		360	-0.51297		360	0.49849		360	-0.62203		360	0.61549
359	-0.43318		359	0.45676		359	-0.64663		359	0.56225		359	-0.64738		359	0.63312
358	-0.49991		358	0.41454		358	-0.67254		358	0.67081		358	-0.63403		358	0.67212
357	-0.51122		357	0.46466		357	-0.64031		357	0.66619		357	-0.75839		357	0.72252
356	-0.44697		356	0.44485		356	-0.71634		356	0.69732		356	-0.75252		356	0.7664
355	-0.46934		355	0.50028		355	-0.72203		355	0.76117		355	-0.767		355	0.77646
354	-0.45605		354	0.52143		354	-0.68186		354	0.75114		354	-0.79052		354	0.75575
353	-0.3782		353	0.39851		353	-0.72555		353	0.70541		353	-0.7014		353	0.74407
352	-0.38344		352	0.40209		352	-0.75369		352	0.71182		352	-0.78365		352	0.76201
351	-0.37282		351	0.42056		351	-0.81462		351	0.7869		351	-0.82356		351	0.82295
350	-0.414		350	0.39552		350	-0.76365		350	0.71344		350	-0.85989		350	0.87477
349	-0.42359		349	0.34892		349	-0.80297		349	0.75192		349	-0.93851		349	0.92947
348	-0.36757		348	0.33394		348	-0.80487		348	0.7997		348	-0.93165		348	0.91116
347	-0.31052		347	0.30974		347	-0.81126		347	0.81057		347	-0.81706		347	0.84411
346	-0.21932		346	0.21701		346	-0.82414		346	0.85832		346	-0.81156		346	0.80529
345	-0.31735		345	0.26725		345	-0.78709		345	0.71847		345	-0.81634		345	0.80992
344	-0.26952		344	0.31408		344	-0.73429		344	0.73916		344	-0.80571		344	0.81961
343	-0.16864		343	0.20601		343	-0.83782		343	0.8131		343	-0.82887		343	0.81015
342	-0.21461		342	0.20495		342	-0.82742		342	0.81975		342	-0.77288		342	0.77897
341	-0.12443		341	0.25172		341	-0.85528		341	0.85549		341	-0.74322		341	0.75546
340	-0.02523		340	0.16362		340	-0.82228		340	0.84518		340	-0.77436		340	0.75868
339	-0.06357		339	0.12177		339	-0.80826		339	0.78869		339	-0.75799		339	0.77896
338	-0.0607		338	0.07372		338	-0.77572		338	0.72293		338	-0.76868		338	0.72993
337	-0.09125		337	0.07696		337	-0.58483		337	0.64668		337	-0.63631		337	0.68251
336	-0.07867		336	0.09135		336	-0.52656		336	0.59362		336	-0.6428		336	0.60298
335	0.05208		335	-0.05169		335	-0.67747		335	0.63777		335	-0.53099		335	0.55743
334	0.0383		334	-0.03052		334	-0.63235		334	0.56413		334	-0.50828		334	0.49926
333	0.00764		333	-0.04011		333	-0.45027		333	0.41064		333	-0.47358		333	0.47004
332	0.09732		332	-0.08953		332	-0.3356		332	0.29088		332	-0.43104		332	0.44843
331	0.10677		331	-0.10014		331	-0.33345		331	0.27026		331	-0.4261		331	0.40036
330	0.10553		330	-0.12961		330	-0.24981		330	0.18916		330	-0.30133		330	0.32045
329	0.22549		329	-0.21376		329	-0.22855		329	0.18539		329	-0.19952		329	0.1665
328	0.21562		328	-0.22153		328	-0.16807		328	0.1844		328	-0.04043		328	0.09581
327	0.21866		327	-0.23923		327	-0.03088		327	0.07149		327	-0.12906		327	0.10074
326	0.27322		326	-0.32145		326	0.01033		326	-0.00942		326	-0.1243		326	0.12164
325	0.28729		325	-0.3071		325	0.17028		325	-0.16485		325	-0.01543		325	-0.00368
324	0.30398		324	-0.25629		324	0.28116		324	-0.2503		324	0.17727		324	-0.13821
323	0.33851		323	-0.35482		323	0.36624		323	-0.31654		323	0.21061		323	-0.23337
322	0.39913		322	-0.39458		322	0.43343		322	-0.41124		322	0.29716		322	-0.29497
321	0.48085		321	-0.41364		321	0.51144		321	-0.42133		321	0.38399		321	-0.37348
320	0.44937		320	-0.43749		320	0.55926		320	-0.54625		320	0.44369		320	-0.45832
319	0.50352		319	-0.58391		319	0.62307		319	-0.68269		319	0.57147		319	-0.57033
318	0.65217		318	-0.67808		318	0.67575		318	-0.71412		318	0.69188		318	-0.68913
317	0.64649		317	-0.62181		317	0.75851		317	-0.7662		317	0.74279		317	-0.71806
316	0.71261		316	-0.72368		316	0.88951		316	-0.82405		316	0.69421		316	-0.72739
315	0.76614		315	-0.83969		315	0.96244		315	-0.90068		315	0.80474		315	-0.79879
314	0.78459		314	-0.78698		314	1.10102		314	-1.06616		314	0.94588		314	-0.94316
313	0.90311		313	-0.94704		313	1.1018		313	-1.17153		313	1.05854		313	-1.04366
312	1.02946		312	-1.12539		312	1.21924		312	-1.24508		312	1.11536		312	-1.13624
311	1.16428		311	-1.15403		311	1.38935		311	-1.39061		311	1.2626		311	-1.2609
310	1.19184		310	-1.15468		310	1.53843		310	-1.54583		310	1.40298		310	-1.38456
309	1.33288		309	-1.28513		309	1.60068		309	-1.66718		309	1.45911		309	-1.48114
308	1.33616		308	-1.36941		308	1.7721		308	-1.79006		308	1.56843		308	-1.54492
307	1.46394		307	-1.54052		307	1.93622		307	-1.86946		307	1.61131		307	-1.62937
306	1.53322		306	-1.57769		306	2.08767		306	-2.01566		306	1.74238		306	-1.73841
305	1.56268		305	-1.62483		305	2.26667		305	-2.22436		305	1.90562		305	-1.90977
304	1.59522		304	-1.64499		304	2.42665		304	-2.34705		304	2.0913		304	-2.08233
303	1.59397		303	-1.58293		303	2.49193		303	-2.43165		303	2.24128		303	-2.25307
302	1.52006		302	-1.53181		302	2.64896		302	-2.57653		302	2.40207		302	-2.38602
301	1.47912		301	-1.4538		301	2.77162		301	-2.71939		301	2.48256		301	-2.49311
300	1.35189		300	-1.40394		300	2.81781		300	-2.82709		300	2.57885		300	-2.57734
299	1.22242		299	-1.27261		299	2.86089		299	-2.86529		299	2.66399		299	-2.66677
298	1.15759		298	-1.09032		298	2.89972		298	-2.92709		298	2.72861		298	-2.72529
297	1.06076		297	-1.05853		297	2.85989		297	-2.86146		297	2.73089		297	-2.72621
296	0.95582		296	-0.97379		296	2.80437		296	-2.77347		296	2.66775		296	-2.67567
295	0.83189		295	-0.83002		295	2.67885		295	-2.59652		295	2.59072		295	-2.57862
294	0.74379		294	-0.74329		294	2.44123		294	-2.45253		294	2.4589		294	-2.48564
293	0.70562		293	-0.75295		293	2.23072		293	-2.26411		293	2.37255		293	-2.3358
292	0.64242		292	-0.72862		292	2.10654		292	-2.04299		292	2.11999		292	-2.14082
291	0.59079		291	-0.58898		291	1.92283		291	-1.8837		291	1.91825		291	-1.9226
290	0.45277		290	-0.42186		290	1.67952		290	-1.61971		290	1.74133		290	-1.72574
289	0.38367		289	-0.41997		289	1.43909		289	-1.42969		289	1.51257		289	-1.53487
288	0.28153		288	-0.32595		288	1.3144		288	-1.27384		288	1.33724		288	-1.30139
287	0.31168		287	-0.275		287	1.1465		287	-1.17735		287	1.06052		287	-1.09988
286	0.25496		286	-0.23243		286	1.0273		286	-1.00603		286	0.94589		286	-0.91716
285	0.16622		285	-0.12637		285	0.8717		285	-0.84632		285	0.79766		285	-0.82288
284	0.15348		284	-0.16223		284	0.66489		284	-0.57728		284	0.75528		284	-0.73929
283	0.06436		283	-0.03169		283	0.61787		283	-0.49776		283	0.66393		283	-0.67038
282	0.0247		282	0.03191		282	0.55526		282	-0.43359		282	0.55531		282	-0.55309
281	-0.03283		281	0.05421		281	0.35729		281	-0.37533		281	0.38585		281	-0.36127
280	-0.0408		280	0.01263		280	0.24364		280	-0.27269		280	0.13786		280	-0.1795
279	-0.15273		279	0.14806		279	0.19181		279	-0.12372		279	0.0804		279	-0.06108
278	-0.16485		278	0.2338		278	-0.03077		278	0.03242		278	-0.00332		278	0.00992
277	-0.21708		277	0.29042		277	-0.11699		277	0.13021		277	-0.10468		277	0.08083
276	-0.32327		276	0.34469		276	-0.20206		276	0.18901		276	-0.13806		276	0.16729
275	-0.32789		275	0.40866		275	-0.31491		275	0.2464		275	-0.29612		275	0.28151
274	-0.39499		274	0.40922		274	-0.42696		274	0.42825		274	-0.43056		274	0.43946
273	-0.44719		273	0.47143		273	-0.54376		273	0.52745		273	-0.56359		273	0.54577
272	-0.5152		272	0.50209		272	-0.67281		272	0.67337		272	-0.6136		272	0.62698
271	-0.49203		271	0.52575		271	-0.72774		271	0.83644		271	-0.70694		271	0.70457
270	-0.56675		270	0.56686		270	-0.78498		270	0.83632		270	-0.81394		270	0.82219
269	-0.57582		269	0.56524		269	-0.96781		269	0.97276		269	-0.93258		269	0.91052
268	-0.55355		268	0.57394		268	-1.0527		268	1.0552		268	-0.96459		268	0.99662
267	-0.53575		267	0.57795		267	-1.11904		267	1.03902		267	-1.06903		267	1.03277
266	-0.42957		266	0.50141		266	-1.18643		266	1.12498		266	-1.03126		266	1.04613
265	-0.33729		265	0.41457		265	-1.20739		265	1.28555		265	-1.05972		265	1.08033
264	-0.36331		264	0.32585		264	-1.19552		264	1.15154		264	-1.18936		264	1.1678
263	-0.25671		263	0.13884		263	-1.0497		263	1.15295		263	-1.21466		263	1.22571
262	-0.07785		262	0.04617		262	-1.03965		262	1.13612		262	-1.18162		262	1.16481
261	0.10511		261	-0.1058		261	-1.08167		261	0.98147		261	-1.00731		261	1.01665
260	0.30556		260	-0.32406		260	-0.88032		260	0.76556		260	-0.80494		260	0.80144
259	0.54947		259	-0.39915		259	-0.6828		259	0.5967		259	-0.57874		259	0.57248
258	0.61484		258	-0.4811		258	-0.45096		258	0.35875		258	-0.3738		258	0.41573
257	0.62009		257	-0.63003		257	-0.17006		257	0.11983		257	-0.30828		257	0.26195
256	0.58499		256	-0.59113		256	0.16385		256	-0.11183		256	-0.01111		256	0.01401
255	0.47931		255	-0.52984		255	0.40566		255	-0.38492		255	0.34831		255	-0.34143
254	0.44076		254	-0.4568		254	0.61115		254	-0.58688		254	0.63437		254	-0.62317
253	0.1845		253	-0.17738		253	0.91657		253	-0.71264		253	0.7917		253	-0.80657
252	-0.0523		252	-0.000904284		252	0.8462		252	-0.78761		252	0.89561		252	-0.88031
251	-0.26311		251	0.25996		251	0.7413		251	-0.75616		251	0.848		251	-0.83658
250	-0.43812		250	0.43859		250	0.63171		250	-0.61462		250	0.72933		250	-0.78538
249	-0.52677		249	0.54643		249	0.35628		249	-0.21447		249	0.75328		249	-0.68641
248	-0.76671		248	0.8492		248	-0.08677		248	0.06378		248	0.47968		248	-0.52295
247	-0.88117		247	1.00948		247	-0.34012		247	0.35059		247	0.2485		247	-0.21997
246	-1.11702		246	1.119		246	-0.51497		246	0.60388		246	-0.10512		246	0.09925
245	-1.35803		245	1.25494		245	-0.87114		245	0.8889		245	-0.41321		245	0.38187
244	-1.53086		244	1.51821		244	-0.97598		244	0.87258		244	-0.57627		244	0.64614
243	-1.59378		243	1.64414		243	-1.07986		243	1.01632		243	-0.8604		243	0.76072
242	-1.68168		242	1.67645		242	-1.27146		242	1.18671		242	-0.71649		242	0.80532
241	-1.90077		241	1.98232		241	-1.1055		241	1.02471		241	-0.75837		241	0.71024
240	-2.17459		240	2.19081		240	-0.88527		240	0.78281		240	-0.56344		240	0.56015
239	-2.42719		239	2.34457		239	-0.68335		239	0.56765		239	-0.27055		239	0.28823
238	-2.3886		238	2.50062		238	-0.4571		238	0.54001		238	-0.057		238	0.06005
237	-2.46826		237	2.55254		237	-0.27804		237	0.33554		237	0.10611		237	-0.13331
236	-2.61077		236	2.72166		236	-0.30778		236	0.33432		236	0.28322		236	-0.28385
235	-2.94458		235	3.08038		235	-0.55634		235	0.59433		235	0.22141		235	-0.18849
234	-3.55411		234	3.65066		234	-0.96931		234	0.92433		234	-0.3396		234	0.34259
233	-4.20748		233	4.25597		233	-1.84745		233	1.86941		233	-1.276		233	1.26283
232	-4.81897		232	5.00161		232	-2.83533		232	3.06541		232	-2.42906		232	2.4181
231	-5.57112		231	5.76979		231	-4.35371		231	4.45474		231	-3.79375		231	3.82034
230	-6.60593		230	6.73463		230	-6.02039		230	6.10134		230	-5.49293		230	5.51289
229	-7.99351		229	7.88304		229	-7.68241		229	7.58097		229	-7.33926		229	7.26933
228	-9.13183		228	9.05261		228	-9.38565		228	9.28705		228	-8.91248		228	8.9734
227	-9.9438		227	9.99553		227	-10.9633		227	11.0598		227	-10.6082		227	10.591
226	-11.1673		226	11.1276		226	-12.2426		226	12.3457		226	-12.1112		226	12.0608
225	-12.1908		225	12.331		225	-13.7072		225	13.5264		225	-13.3064		225	13.382
224	-12.9069		224	13.3017		224	-14.7824		224	15		224	-14.6671		224	14.6014
223	-14.0182		223	13.9635		223	-16.0614		223	16.2306		223	-15.7844		223	15.8497
222	-15.0652		222	14.856		222	-17.2538		222	17.0094		222	-17.0159		222	16.9504
221	-15.9187		221	15.7568		221	-18.3953		221	18.294		221	-17.9575		221	17.9777
220	-16.6109		220	16.5482		220	-19.4194		220	19.4672		220	-18.9694		220	19.0157
219	-16.8309		219	16.8417		219	-20.5596		219	20.7344		219	-20.1758		219	20.1555
218	-16.8084		218	16.7226		218	-21.7621		218	21.7192		218	-21.1611		218	21.118
217	-16.4597		217	16.403		217	-22.7274		217	22.3549		217	-21.7461		217	21.7955
216	-15.8236		216	15.6446		216	-23.0515		216	22.9484		216	-22.2547		216	22.2529
215	-15.0833		215	14.9403		215	-23.1301		215	23.1901		215	-22.4348		215	22.3946
214	-14.0251		214	13.8689		214	-22.5316		214	22.5562		214	-22.0556		214	22.0696
213	-12.4122		213	12.433		213	-21.6476		213	21.575		213	-21.3558		213	21.4273
212	-10.8593		212	10.5414		212	-20.283		212	20.2392		212	-20.4113		212	20.2469
211	-9.07976		211	9.05619		211	-18.1546		211	18.0525		211	-18.4638		211	18.6568
210	-7.34739		210	7.45645		210	-15.5482		210	15.7927		210	-16.6739		210	16.5193
209	-5.4632		209	5.59817		209	-13.0837		209	13.2355		209	-13.951		209	13.9542
208	-3.63359		208	3.66114		208	-10.4763		208	10.284		208	-11.0088		208	11.1113
207	-2.13249		207	2.02239		207	-7.91211		207	7.59331		207	-8.52389		207	8.4448
206	-1.11176		206	0.97268		206	-5.28599		206	5.02455		206	-5.97658		206	5.98718
205	-0.1393		205	0.31162		205	-3.22999		205	3.21951		205	-3.76995		205	3.81088
204	0.62509		204	-0.31355		204	-1.46801		204	1.58705		204	-2.18339		204	2.20005
203	0.55513		203	-0.51262		203	0.4267		203	-0.24286		203	-1.01882		203	0.95656
202	0.94304		202	-1.02669		202	0.73301		202	-0.70403		202	0.11629		202	-0.15643
201	1.70501		201	-1.83455		201	0.80534		201	-0.27594		201	0.88816		201	-0.6858
200	1.78232		200	-1.79816		200	0.97363		200	-1.12822		200	0.49472		200	-0.66205

## Sheet: Fig. 1h
R-MeCzCN			S-MeCzCN			R-CzCN			S-CzCN			R-D(16)CzCN			S-D(16)CzCN
Wavelength (nm)	CPL (mdeg)		Wavelength (nm)	CPL (mdeg)		Wavelength (nm)	CPL (mdeg)		Wavelength (nm)	CPL (mdeg)		Wavelength (nm)	CPL (mdeg)		Wavelength (nm)	CPL (mdeg)
650	0.51724		650	-0.39119		650	0.3237		650	-0.43026		650	0.22754		650	-0.69833
649	0.53557		649	-0.59954		649	0.38838		649	-0.4446		649	0.35614		649	-0.76456
648	0.55261		648	-0.64021		648	0.44443		648	-0.46038		648	0.14325		648	-0.64964
647	0.57077		647	-0.66683		647	0.32276		647	-0.47338		647	0.11041		647	-0.58484
646	0.59068		646	-0.61454		646	0.3555		646	-0.48986		646	0.06327		646	-0.55513
645	0.60876		645	-0.50376		645	0.28991		645	-0.50184		645	0.21156		645	-0.6636
644	0.62069		644	-0.58301		644	0.4803		644	-0.51701		644	0.3498		644	-0.74557
643	0.63102		643	-0.61491		643	0.59642		643	-0.53612		643	0.46247		643	-0.86585
642	0.63795		642	-0.66356		642	0.63111		642	-0.55955		642	0.60867		642	-0.89354
641	0.64496		641	-0.67053		641	0.72085		641	-0.5889		641	0.83462		641	-1.04786
640	0.6602		640	-0.6068		640	0.79319		640	-0.6179		640	0.99071		640	-1.11356
639	0.67895		639	-0.90001		639	0.78031		639	-0.64386		639	1.07179		639	-1.17704
638	0.70676		638	-0.78179		638	0.74524		638	-0.66979		638	1.00625		638	-1.36495
637	0.73651		637	-0.8495		637	0.68219		637	-0.70006		637	0.83469		637	-1.33418
636	0.76342		636	-0.81732		636	0.71812		636	-0.72852		636	0.78372		636	-1.30654
635	0.78696		635	-0.84511		635	0.64881		635	-0.75674		635	1.01605		635	-1.43141
634	0.81073		634	-0.88879		634	0.73567		634	-0.77682		634	1.13668		634	-1.54083
633	0.83763		633	-0.84318		633	0.62333		633	-0.79505		633	1.02963		633	-1.57508
632	0.87256		632	-0.68957		632	0.70285		632	-0.81641		632	1.09842		632	-1.64491
631	0.90749		631	-0.64951		631	0.80146		631	-0.83085		631	1.19771		631	-1.64542
630	0.94729		630	-0.56428		630	0.90949		630	-0.83141		630	1.34267		630	-1.55652
629	0.98604		629	-0.56663		629	1.0574		629	-0.8281		629	1.26696		629	-1.64072
628	1.02531		628	-0.77201		628	1.0488		628	-0.81901		628	1.28412		628	-1.52156
627	1.06982		627	-0.85988		627	0.97254		627	-0.8136		627	1.24617		627	-1.45181
626	1.10541		626	-1.08651		626	0.97194		626	-0.81649		626	1.28791		626	-1.30869
625	1.14335		625	-1.13507		625	1.08062		625	-0.82491		625	1.4744		625	-1.41963
624	1.17147		624	-1.27217		624	1.09989		624	-0.84036		624	1.52157		624	-1.54274
623	1.1945		623	-1.22885		623	1.14987		623	-0.86492		623	1.77912		623	-1.52407
622	1.21524		622	-1.26106		622	0.82471		622	-0.8921		622	2.15476		622	-1.40276
621	1.23478		621	-1.28683		621	0.81131		621	-0.92219		621	2.01866		621	-1.69225
620	1.25474		620	-1.37717		620	0.82394		620	-0.96337		620	2.28176		620	-1.69966
619	1.28778		619	-1.45631		619	0.84126		619	-0.99987		619	2.31535		619	-1.49943
618	1.33092		618	-1.60972		618	0.61029		618	-1.03676		618	2.27986		618	-1.64285
617	1.38611		617	-1.6324		617	0.54834		617	-1.06396		617	2.10109		617	-1.65146
616	1.44408		616	-1.65222		616	0.49359		616	-1.08665		616	2.05752		616	-1.94213
615	1.50087		615	-1.71955		615	0.65797		615	-1.10692		615	1.85809		615	-1.87217
614	1.56049		614	-1.78984		614	0.8527		614	-1.12877		614	2.02948		614	-1.98067
613	1.61605		613	-1.73034		613	0.95567		613	-1.14522		613	1.91345		613	-2.13433
612	1.6626		612	-1.55238		612	1.06838		612	-1.16321		612	1.86438		612	-2.37475
611	1.70476		611	-1.39305		611	1.33205		611	-1.17999		611	1.85026		611	-2.16718
610	1.74689		610	-1.36361		610	1.32831		610	-1.197		610	2.01743		610	-2.39315
609	1.79413		609	-1.37739		609	1.48797		609	-1.22816		609	2.15888		609	-2.1921
608	1.84794		608	-1.34215		608	1.65301		608	-1.25761		608	2.46633		608	-2.32139
607	1.89459		607	-1.51561		607	1.61515		607	-1.29512		607	2.34145		607	-2.53509
606	1.94088		606	-1.72806		606	1.7237		606	-1.33159		606	2.43517		606	-2.59496
605	1.99036		605	-1.94396		605	1.58958		605	-1.38712		605	2.73966		605	-2.48092
604	2.04373		604	-2.01598		604	1.62458		604	-1.44323		604	2.58938		604	-2.77288
603	2.10367		603	-2.19175		603	1.55571		603	-1.5062		603	2.85605		603	-2.74408
602	2.17201		602	-2.35029		602	1.51875		602	-1.5674		602	2.7992		602	-2.81545
601	2.24293		601	-2.47545		601	1.38321		601	-1.61992		601	2.88888		601	-2.90912
600	2.3244		600	-2.29895		600	1.5304		600	-1.66876		600	2.98208		600	-2.71362
599	2.40571		599	-2.32599		599	1.51922		599	-1.71713		599	3.18849		599	-2.93964
598	2.47817		598	-2.28225		598	1.57513		598	-1.75789		598	3.3463		598	-3.0838
597	2.56082		597	-2.44191		597	1.60379		597	-1.81389		597	3.57419		597	-2.88383
596	2.64823		596	-2.63209		596	1.54752		596	-1.86297		596	3.56023		596	-3.05954
595	2.7462		595	-2.54348		595	1.76159		595	-1.9078		595	3.64961		595	-3.04364
594	2.83196		594	-2.61366		594	1.75316		594	-1.95989		594	3.89627		594	-2.76922
593	2.9044		593	-2.84655		593	1.9985		593	-2.01247		593	4.01006		593	-3.17377
592	2.97093		592	-2.96683		592	1.95119		592	-2.07128		592	4.00693		592	-2.72597
591	3.03777		591	-3.15066		591	2.06768		591	-2.128		591	3.99114		591	-3.11591
590	3.10261		590	-3.42814		590	2.18797		590	-2.19385		590	3.92663		590	-3.37567
589	3.15773		589	-3.56261		589	2.16571		589	-2.26211		589	3.94009		589	-3.021
588	3.20604		588	-3.76708		588	2.17675		588	-2.34517		588	3.88219		588	-3.4507
587	3.27651		587	-3.58534		587	2.27772		587	-2.42755		587	4.16279		587	-4.05292
586	3.33863		586	-3.20439		586	2.35098		586	-2.52442		586	4.24385		586	-4.22681
585	3.41063		585	-3.42991		585	2.72819		585	-2.62159		585	4.12479		585	-4.80903
584	3.48272		584	-3.56255		584	2.71503		584	-2.71038		584	4.1372		584	-5.15062
583	3.55329		583	-3.79148		583	2.77367		583	-2.79884		583	4.74881		583	-5.55581
582	3.65133		582	-3.65966		582	2.91749		582	-2.88632		582	4.80355		582	-6.15716
581	3.75812		581	-3.53893		581	3.03832		581	-2.9883		581	4.9347		581	-6.17593
580	3.85234		580	-3.60737		580	3.05976		580	-3.08191		580	5.03497		580	-6.48965
579	3.96443		579	-3.68703		579	3.04244		579	-3.17705		579	4.96583		579	-6.67927
578	4.06151		578	-3.81258		578	3.20201		578	-3.28242		578	5.2048		578	-6.79566
577	4.16346		577	-3.72835		577	3.22519		577	-3.39999		577	5.22029		577	-6.21376
576	4.26692		576	-3.6832		576	3.45988		576	-3.51644		576	5.09565		576	-5.73043
575	4.35902		575	-4.06078		575	3.58994		575	-3.63484		575	5.32047		575	-5.97323
574	4.44618		574	-3.87899		574	3.94095		574	-3.74489		574	5.49731		574	-6.22123
573	4.54804		573	-4.08224		573	4.00436		573	-3.86046		573	5.85784		573	-6.13797
572	4.65347		572	-4.24419		572	3.82342		572	-3.94802		572	5.8361		572	-6.38593
571	4.76579		571	-4.39634		571	3.75898		571	-4.02637		571	6.17462		571	-6.56564
570	4.87096		570	-4.99444		570	3.94864		570	-4.11653		570	6.25099		570	-7.06452
569	4.97191		569	-5.28341		569	4.3027		569	-4.21123		569	6.1143		569	-7.61573
568	5.10215		568	-5.20204		568	4.33886		568	-4.31307		568	6.43732		568	-7.58266
567	5.26013		567	-5.76913		567	4.32966		567	-4.43288		567	6.63484		567	-7.50171
566	5.41875		566	-5.57761		566	4.70191		566	-4.54036		566	7.04996		566	-7.45396
565	5.60037		565	-5.97685		565	5.12715		565	-4.65243		565	7.34689		565	-7.85901
564	5.78554		564	-6.14916		564	5.07692		564	-4.75771		564	8.01254		564	-8.14472
563	5.99001		563	-6.06945		563	5.13682		563	-4.85953		563	8.5521		563	-8.49316
562	6.17049		562	-5.76431		562	5.0291		562	-4.9574		562	8.81778		562	-8.8412
561	6.34102		561	-5.75088		561	5.23999		561	-5.04452		561	9.13354		561	-8.84481
560	6.50741		560	-6.06576		560	4.91721		560	-5.14964		560	9.67544		560	-9.52885
559	6.65467		559	-6.37046		559	4.67387		559	-5.2799		559	9.88335		559	-9.83763
558	6.80451		558	-6.42086		558	5.0276		558	-5.4175		558	9.87692		558	-9.99334
557	6.92914		557	-6.18329		557	5.28495		557	-5.57016		557	10.1131		557	-10.2027
556	7.04531		556	-6.79505		556	5.58449		556	-5.72202		556	10.1875		556	-10.5157
555	7.19222		555	-7.55673		555	6.05503		555	-5.87129		555	10.3936		555	-10.7006
554	7.30674		554	-7.65274		554	5.7293		554	-6.02272		554	10.9752		554	-11.0532
553	7.42064		553	-8.35303		553	6.00385		553	-6.15211		553	11.1175		553	-10.962
552	7.52939		552	-8.35752		552	5.8573		552	-6.27584		552	11.7604		552	-11.1059
551	7.63824		551	-8.79494		551	6.00534		551	-6.42071		551	11.8313		551	-11.1593
550	7.7618		550	-8.57285		550	6.03656		550	-6.55295		550	12.2793		550	-11.8928
549	7.89704		549	-8.14221		549	6.11895		549	-6.67838		549	12.3478		549	-11.6553
548	8.03865		548	-8.24204		548	6.63229		548	-6.81646		548	12.5496		548	-11.7978
547	8.19142		547	-7.92567		547	7.07993		547	-6.97586		547	12.5026		547	-11.5838
546	8.35692		546	-8.14234		546	7.19902		546	-7.15938		546	12.7256		546	-12.2
545	8.5239		545	-8.11027		545	7.76507		545	-7.3241		545	13.0845		545	-12.4471
544	8.70317		544	-8.1876		544	8.09932		544	-7.47831		544	13.4159		544	-13.019
543	8.86988		543	-8.87483		543	8.07058		543	-7.64159		543	14.1183		543	-13.4801
542	9.01487		542	-8.63204		542	8.11537		542	-7.79726		542	14.177		542	-13.8837
541	9.14221		541	-8.42509		541	7.93667		541	-7.97808		541	15.0509		541	-14.5586
540	9.24668		540	-8.6957		540	8.22033		540	-8.16685		540	15.1336		540	-15.3668
539	9.34137		539	-8.87048		539	8.69884		539	-8.38134		539	15.2205		539	-15.1361
538	9.42966		538	-9.15827		538	8.4427		538	-8.60938		538	15.8165		538	-15.6364
537	9.54046		537	-9.14533		537	8.16485		537	-8.82616		537	16.4229		537	-16.3144
536	9.7023		536	-9.29126		536	8.69217		536	-9.05866		536	16.9199		536	-16.6879
535	9.86529		535	-9.88501		535	8.9022		535	-9.28416		535	17.611		535	-17.0874
534	10.0706		534	-10.5079		534	9.26172		534	-9.50975		534	17.9836		534	-17.069
533	10.2797		533	-10.5954		533	9.14554		533	-9.72968		533	18.1022		533	-17.7277
532	10.4719		532	-10.6651		532	9.14037		532	-9.95743		532	18.5355		532	-18.5245
531	10.6758		531	-10.9627		531	9.66652		531	-10.195		531	18.8272		531	-18.6255
530	10.8244		530	-11.1815		530	9.94659		530	-10.4487		530	18.8287		530	-18.6474
529	11.0005		529	-10.8363		529	10.2498		529	-10.7132		529	19.1675		529	-19.1187
528	11.1969		528	-10.9647		528	10.7232		528	-11.0111		528	19.4584		528	-19.3043
527	11.376		527	-10.725		527	11.2196		527	-11.2933		527	19.688		527	-20.1219
526	11.5615		526	-11.0021		526	11.7063		526	-11.5687		526	19.6304		526	-20.7148
525	11.7462		525	-11.3428		525	11.4561		525	-11.8623		525	19.7081		525	-21.517
524	11.9275		524	-12.1883		524	11.9315		524	-12.1724		524	20.6167		524	-22.0464
523	12.0858		523	-12.3166		523	12.2697		523	-12.4642		523	20.8884		523	-22.6135
522	12.1932		522	-13.0582		522	12.7196		522	-12.7382		522	21.2435		522	-22.6164
521	12.2753		521	-13.3705		521	12.6974		521	-12.9784		521	22.5144		521	-22.5765
520	12.3573		520	-12.9137		520	13.4588		520	-13.235		520	23.2306		520	-23.1217
519	12.4267		519	-13.2872		519	14.0395		519	-13.4651		519	24.3401		519	-23.1701
518	12.4905		518	-12.588		518	14.4113		518	-13.6894		518	25.3883		518	-23.4537
517	12.5492		517	-13.0348		517	14.7287		517	-13.9151		517	25.0344		517	-23.1891
516	12.6334		516	-13.3361		516	15.3844		516	-14.1426		516	24.9474		516	-24.0768
515	12.7011		515	-13.1725		515	15.2753		515	-14.3922		515	25.1398		515	-24.5462
514	12.7881		514	-13.509		514	15.5828		514	-14.6282		514	25.6024		514	-25.3193
513	12.872		513	-13.7758		513	15.7838		513	-14.8474		513	25.8461		513	-25.3759
512	12.9298		512	-13.6773		512	15.9172		512	-15.1155		512	26.5121		512	-25.9796
511	12.9672		511	-13.2492		511	15.9864		511	-15.3682		511	27.6793		511	-26.7047
510	13.024		510	-12.5698		510	15.7531		510	-15.6101		510	28.7615		510	-26.9954
509	13.0484		509	-12.5593		509	15.2654		509	-15.8401		509	29.8251		509	-27.6664
508	13.0837		508	-12.6451		508	15.5626		508	-16.0701		508	30.0475		508	-28.4581
507	13.1121		507	-12.401		507	14.8912		507	-16.2847		507	31.0766		507	-28.2447
506	13.125		506	-12.5586		506	15.274		506	-16.4857		506	30.7748		506	-29.2891
505	13.179		505	-12.6482		505	15.5903		505	-16.67		505	31.1941		505	-30.2563
504	13.1991		504	-12.9413		504	15.9362		504	-16.8492		504	31.2614		504	-31.1947
503	13.1886		503	-12.6562		503	16.9641		503	-17.007		503	31.2331		503	-32.1796
502	13.1991		502	-12.8999		502	17.1206		502	-17.1744		502	31.5701		502	-33.1237
501	13.1831		501	-13.1009		501	17.1844		501	-17.3387		501	32.4838		501	-32.9691
500	13.1699		500	-12.7877		500	18.1585		500	-17.4773		500	33.1988		500	-33.6068
499	13.1721		499	-13.1243		499	18.2507		499	-17.6345		499	33.7728		499	-34.2689
498	13.1786		498	-13.7356		498	18.3164		498	-17.7938		498	33.198		498	-34.4395
497	13.2197		497	-13.6667		497	18.4702		497	-17.9473		497	33.5711		497	-34.221
496	13.2451		496	-14.253		496	18.4458		496	-18.1403		496	33.9058		496	-34.333
495	13.2583		495	-13.6253		495	18.8259		495	-18.3062		495	34.6873		495	-34.4623
494	13.2781		494	-13.609		494	19.0637		494	-18.5046		494	33.8168		494	-35.2976
493	13.2693		493	-13.9388		493	19.0189		493	-18.6867		493	33.511		493	-35.246
492	13.2579		492	-13.5368		492	19.207		492	-18.8728		492	33.8914		492	-35.2172
491	13.2318		491	-13.0743		491	19.3303		491	-19.0801		491	34.3949		491	-35.7438
490	13.2146		490	-13.4348		490	19.4611		490	-19.2531		490	34.7867		490	-36.4033
489	13.1773		489	-13.1072		489	19.6899		489	-19.4079		489	34.9464		489	-36.3255
488	13.1177		488	-13.4478		488	19.2498		488	-19.5547		488	34.8712		488	-35.431
487	13.0706		487	-13.7326		487	19.8461		487	-19.644		487	35.407		487	-36.1263
486	13.0102		486	-13.4116		486	19.9678		486	-19.753		486	35.5656		486	-36.4244
485	12.9172		485	-13.5957		485	19.5927		485	-19.8574		485	36.1034		485	-36.6039
484	12.7996		484	-13.1942		484	20.0889		484	-19.934		484	36.4046		484	-36.502
483	12.6425		483	-12.9771		483	19.71		483	-20.0246		483	36.7471		483	-36.2016
482	12.5		482	-12.8953		482	19.8527		482	-20.1047		482	36.7086		482	-36.6844
481	12.3586		481	-12.3376		481	19.8256		481	-20.1649		481	37.1293		481	-36.8326
480	12.1923		480	-12.3626		480	20.2436		480	-20.22		480	36.8497		480	-36.7701
479	12.0124		479	-12.2889		479	21.1179		479	-20.2707		479	37.1056		479	-36.665
478	11.8312		478	-12.2269		478	21.2888		478	-20.2855		478	36.4397		478	-36.1333
477	11.6479		477	-11.9688		477	20.9898		477	-20.3009		477	36.9528		477	-36.4281
476	11.4366		476	-11.6087		476	20.8551		476	-20.2907		476	36.9638		476	-36.3129
475	11.2046		475	-11.6118		475	20.3918		475	-20.2812		475	37.7125		475	-36.3648
474	10.9445		474	-11.614		474	20.9746		474	-20.2503		474	37.1909		474	-36.4997
473	10.6747		473	-11.4095		473	20.9268		473	-20.199		473	37.0098		473	-35.9248
472	10.3847		472	-10.7284		472	20.3865		472	-20.1422		472	37.7976		472	-34.4694
471	10.0886		471	-10.3257		471	20.7089		471	-20.0633		471	38.2187		471	-34.5167
470	9.78917		470	-10.0619		470	20.8282		470	-19.9678		470	37.3229		470	-33.9578
469	9.4916		469	-10.0731		469	20.5691		469	-19.8398		469	37.0073		469	-33.9792
468	9.20877		468	-9.78314		468	20.3967		468	-19.7164		468	36.6546		468	-33.6325
467	8.90395		467	-9.03813		467	20.4751		467	-19.5527		467	36.3925		467	-32.884
466	8.61562		466	-8.54484		466	19.6995		466	-19.3555		466	35.8891		466	-33.6613
465	8.32547		465	-8.85074		465	19.8465		465	-19.1391		465	34.465		465	-34.0894
464	8.05051		464	-7.82521		464	19.4355		464	-18.925		464	33.6394		464	-33.324
463	7.77333		463	-7.64836		463	19.0127		463	-18.6893		463	33.4479		463	-33.0501
462	7.48618		462	-7.23074		462	19.0728		462	-18.4595		462	32.2786		462	-32.4851
461	7.18236		461	-6.6668		461	18.6862		461	-18.1734		461	31.5701		461	-31.66
460	6.88631		460	-6.34484		460	18.1719		460	-17.8751		460	30.3929		460	-31.2423
459	6.6028		459	-5.79183		459	18.1167		459	-17.5678		459	30.1004		459	-30.1625
458	6.32201		458	-5.49114		458	17.3209		458	-17.2181		458	29.4789		458	-29.5306
457	6.05187		457	-5.45614		457	16.6534		457	-16.8421		457	28.6432		457	-28.3448
456	5.76929		456	-5.26681		456	16.7398		456	-16.4578		456	28.3147		456	-28.3835
455	5.49543		455	-4.74222		455	16.1521		455	-16.0593		455	27.6148		455	-27.5855
454	5.23952		454	-5.0805		454	16.1878		454	-15.6411		454	27.5455		454	-26.7847
453	4.98698		453	-4.97323		453	15.8779		453	-15.2341		453	26.6859		453	-26.2942
452	4.7159		452	-5.09492		452	15.6373		452	-14.8009		452	25.0112		452	-25.5209
451	4.48606		451	-4.67908		451	14.9636		451	-14.3677		451	23.5712		451	-24.8962
450	4.23841		450	-4.43322		450	14.6459		450	-13.9382		450	23.2342		450	-24.1847
449	4.00838		449	-4.01845		449	13.8239		449	-13.4776		449	22.4614		449	-23.2173
448	3.79895		448	-4.00833		448	13.4696		448	-13.0259		448	22.0248		448	-22.5455
447	3.6029		447	-3.64069		447	12.7027		447	-12.5794		447	20.8075		447	-21.7068
446	3.42318		446	-3.30601		446	11.9654		446	-12.1118		446	19.9674		446	-20.5269
445	3.24771		445	-3.30816		445	11.4305		445	-11.6671		445	20.0667		445	-19.4715
444	3.06856		444	-3.00862		444	10.9598		444	-11.2285		444	19.3292		444	-19.1738
443	2.9012		443	-2.93681		443	10.4353		443	-10.7819		443	17.9223		443	-18.8055
442	2.74876		442	-2.64034		442	10.0187		442	-10.342		442	17.1128		442	-17.8688
441	2.57581		441	-2.23141		441	9.52428		441	-9.87359		441	16.0619		441	-17.1307
440	2.40528		440	-2.07364		440	9.01726		440	-9.40114		440	15.213		440	-16.5017
439	2.23112		439	-2.07912		439	8.60492		439	-8.93703		439	14.3162		439	-15.8598
438	2.072		438	-1.45718		438	8.27682		438	-8.48102		438	13.212		438	-14.8772
437	1.91422		437	-1.47995		437	7.55785		437	-8.02447		437	12.3272		437	-13.7646
436	1.7695		436	-1.431		436	7.39214		436	-7.59595		436	11.9935		436	-12.7101
435	1.62466		435	-1.44379		435	7.01033		435	-7.17337		435	11.2138		435	-12.0962
434	1.4914		434	-1.29874		434	6.42647		434	-6.76878		434	10.6826		434	-11.3612
433	1.36765		433	-1.1043		433	6.2038		433	-6.38395		433	10.4421		433	-10.1963
432	1.24108		432	-0.97757		432	5.68933		432	-6.00792		432	9.80854		432	-9.82764
431	1.12618		431	-1.08261		431	5.57413		431	-5.64257		431	9.31857		431	-9.16696
430	1.01586		430	-0.93132		430	5.15399		430	-5.28981		430	8.96187		430	-8.59677
429	0.9165		429	-0.75676		429	4.47796		429	-4.95227		429	8.39074		429	-7.89464
428	0.83292		428	-0.71003		428	4.06649		428	-4.63348		428	7.93053		428	-7.37424
427	0.75643		427	-0.74099		427	4.03463		427	-4.32737		427	7.20892		427	-6.73413
426	0.68047		426	-0.70087		426	3.56338		426	-4.04073		426	6.42541		426	-6.19272
425	0.62695		425	-0.48887		425	3.23219		425	-3.76247		425	5.82527		425	-5.72134
424	0.57076		424	-0.40051		424	3.11094		424	-3.50187		424	5.20989		424	-4.81628
423	0.51523		423	-0.3873		423	2.90516		423	-3.24917		423	4.71302		423	-4.67706
422	0.45899		422	-0.30901		422	2.58792		422	-3.00743		422	4.3366		422	-4.21435
421	0.40699		421	-0.2124		421	2.34464		421	-2.78278		421	3.95025		421	-3.90782
420	0.36284		420	-0.14378		420	2.02968		420	-2.56314		420	3.63763		420	-3.65348
419	0.32151		419	-0.13616		419	1.82611		419	-2.3594		419	3.43506		419	-3.33684
418	0.27849		418	-0.17891		418	1.61627		418	-2.15485		418	3.29694		418	-3.20934
417	0.24156		417	-0.15625		417	1.58009		417	-1.96751		417	3.02867		417	-3.16215
416	0.21315		416	-0.14192		416	1.55453		416	-1.79893		416	2.80913		416	-2.99147
415	0.18401		415	-0.16129		415	1.36457		415	-1.64507		415	2.43565		415	-2.78555
414	0.15402		414	-0.18013		414	1.43883		414	-1.49151		414	2.09695		414	-2.37103
413	0.12687		413	-0.11931		413	1.32039		413	-1.35744		413	1.86431		413	-2.29857
412	0.10928		412	-0.07507		412	1.0428		412	-1.23594		412	1.68345		412	-2.10904
411	0.09523		411	-0.04283		411	1.07469		411	-1.11928		411	1.33961		411	-1.78486
410	0.0817		410	-0.03789		410	0.96673		410	-1.01086		410	1.18406		410	-1.5591
409	0.0713		409	0.00142		409	0.81034		409	-0.91512		409	1.22406		409	-1.32712
408	0.06477		408	-0.000566664		408	0.71279		408	-0.82911		408	1.05848		408	-1.18308
407	0.06099		407	0.05552		407	0.59578		407	-0.75571		407	0.99658		407	-1.14092
406	0.0575		406	-0.00692		406	0.46042		406	-0.69044		406	1.02006		406	-0.92332
405	0.05231		405	-0.00809		405	0.47038		405	-0.63357		405	0.89727		405	-0.73713
404	0.04803		404	-0.04672		404	0.26345		404	-0.57815		404	0.72916		404	-0.55014
403	0.04432		403	0.0186		403	0.22012		403	-0.52375		403	0.59487		403	-0.48233
402	0.03983		402	0.00867		402	0.19545		402	-0.47695		402	0.41001		402	-0.36257
401	0.03459		401	-0.02208		401	0.21186		401	-0.42718		401	0.36576		401	-0.32016
400	0.03178		400	-0.04912		400	0.19452		400	-0.38214		400	0.31259		400	-0.24753
