# Supplementary material for: Deuteration promotes circularly polarized light emission by suppression of vibration
Source: Nat Commun. 2025 Dec 18;17:678. doi: 10.1038/s41467-025-67342-y (PMC12820309; doi:10.1038/s41467-025-67342-y)
Supplement: Supplementary file 5 — Source Data [file 41467_2025_67342_MOESM5_ESM.zip › Source Data/SourceData Fig.2.xlsx]

## Sheet: Fig. 2a
	m (Bohr Magneton)	μ (Debye)
R-MeCzCN	0.59	0.69
R-CzCN	0.6	0.72
R-D(16)CzCN	0.72	0.72

## Sheet: Fig. 2c
Vibrational frequency (cm-1)	Boltzmann-weighted g
17.802	0.00347
21.929	0.0032
23.9393	0.00315
32.2142	0.00186
42.0358	0.000605978
43.3574	0.000754152
45.9383	0.000272146
49.0763	0.00642
52.5108	0.00498
68.5434	0.00791
73.7052	0.00522
76.7395	0.0053
82.6135	0.00318
96.4136	0.00368
98.8214	0.00464
103.456	0.00592
109.233	0.00576
120.147	0.00285
125.301	0.00478
138.296	0.00311
140.271	0.00267
146.411	0.00234
153.433	0.00481
186.626	0.00365
197.706	0.00211
214.858	0.00337
218.594	0.00141
228.132	0.00444
229.881	0.00225
244.359	0.00482
274.341	0.00277
292.125	0.00175
294.555	0.00233
306.472	0.00122
313.009	0.00127
337.454	0.00473
340.837	0.00374
347.111	0.00423
353.842	0.00113
369.055	0.00216
372.825	0.000764749
379.908	0.000896104
420.939	0.00234
425.31	0.00248
430.058	0.00609
438.465	0.00244
450.317	0.00581
454.731	0.00339
456.129	0.00536
469.529	0.00271
470.994	0.00124
477.365	0.00666
489.605	0.00254
497.747	0.00156
506.426	0.00396
521.065	0.000975223
552.479	0.00102
561.44	0.00257
581.225	0.00148
584.717	0.00105
598.142	0.00425
606.682	0.0022
613.979	0.00275
626.519	0.00383
628.866	0.00411
629.195	0.00387
636.717	0.00197
640.493	0.00121
647.382	0.00177
654.737	0.00243
661.39	0.00117
675.817	0.00119
689.928	0.00147
720.185	0.000738156
746.437	0.00178
753.16	0.00164
758.587	0.000816242
773.306	0.00425
782.681	0.001
785.193	0.00386
786.846	0.00227
795.829	0.00204
804.717	0.00335
807.522	0.00406
821.385	0.00339
824.553	0.00329
829.238	0.00438
839.86	0.00486
846.89	0.00219
851.098	0.00438
853.048	0.00433
864.732	0.00434
922.629	0.00366
924.731	0.000377615
929.851	0.00319
936.786	0.00108
941.293	0.000864611
942.306	0.00339
948.405	0.000797548
954.512	0.00305
962.98	0.000256431
967.141	0.000916862
988.788	0.00408
990.435	0.000126119
995.739	0.000319895
1001.21	0.000607166
1004.45	0.00261
1005.18	0.000609805
1008.14	0.00034568
1011.09	0.00318
1013.16	0.0012
1016.16	0.00386
1017.18	0.000390032
1021.43	0.00035552
1046.56	0.000394193
1052.34	0.000157433
1056.81	0.000767089
1061.54	0.000268228
1062.06	0.0023
1064.03	0.00287
1064.51	0.0018
1076.87	0.000694486
1108.03	0.000246833
1119.13	0.000411967
1150.65	0.000783117
1154.44	0.000833677
1162.02	0.00103
1165.27	0.000656017
1177.2	0.000670885
1183.62	0.000259877
1187.52	0.000162929
1206.22	0.000710563
1224.2	0.000221755
1232.09	0.000377868
1233.72	0.000122218
1238.52	0.00010283
1242.37	0.000670544
1267.75	0.000369577
1271.29	0.000360023
1280.92	0.000312761
1287.24	0.000747276
1299.67	0.000117689
1312.97	0.00031948
1316.32	0.000320318
1330.63	0.000250313
1332.46	0.000179434
1338.95	0.000306929
1348.14	0.000630023
1366.26	0.000847947
1375.59	0.000457878
1378.31	0.000720831
1389.9	0.000165264
1402.03	0.000120361
1404.98	0.000186804
1405.5	0.000265443
1408.07	0.000409302
1409.88	0.000553977
1414.93	0.000366941
1429.45	0.000456785
1440.59	0.000183999
1456.07	0.000568373
1461.28	0.00117
1462.74	0.000633631
1462.93	0.000453582
1464.15	0.00221
1464.63	0.0021
1466.69	0.000867829
1474.05	0.000395203
1478.94	0.000211514
1488.98	0.00020964
1493.45	0.000302449
1507.92	0.000334022
1513.4	0.000515453
1520.65	0.000281065
1528.99	0.000704546
1535.77	0.000331401
1547.99	0.000301902
1550.82	0.000367871
1559.75	0.000503188
1581.51	0.0016
1628.88	0.000139443
1634.08	0.000173057
1652.5	0.000450376
1664.1	1.97473e-05
1666.28	8.1052e-05
1671.31	0.00106
1677.01	4.88582e-05
1710.13	4.0589e-05
1718.79	8.39047e-06
1731.12	4.72616e-05
2317.95	1.26163e-05
2380.32	4.89121e-05
3049.32	0.000156089
3049.63	8.23855e-05
3057.28	0.000111888
3057.61	0.00046883
3119.46	7.12329e-05
3120.82	1.8933e-06
3130.55	0.000824998
3130.83	0.000303326
3147.94	0.000267078
3149.5	0.00149
3168.9	0.00159
3170.68	0.000112712
3189.17	0.00149
3192.06	8.77067e-05
3192.94	0.000124875
3195.38	0.000137139
3205.91	0.000130604
3207.89	0.000431591
3209.4	0.00122
3214.19	0.0017
3219.52	0.00294
3220.71	0.000536849
3222.62	0.00197
3223.1	0.000148988
3232.63	0.000193712
3240.51	0.00168
3241.91	0.000129584
3271.33	0.00491
3272.11	0.00129
3303.37	0.00614

## Sheet: Fig. 2d
Vibrational frequency (cm-1)	Boltzmann-weighted g
16.8322	0.00713
25.7118	0.00772
34.3679	0.00909
37.4219	0.00814
56.3256	0.00727
60.3666	0.00816
78.6286	0.0066
82.5942	0.00929
92.4847	0.00714
108.186	0.00715
111.449	0.00877
118.874	0.00892
145.834	0.00877
149.561	0.00755
151.8	0.00888
163.013	0.00885
166.337	0.00859
176.145	0.00528
192.367	0.00452
205.68	0.00763
225.624	0.00762
258.093	0.00481
269.369	0.00729
285.98	0.007
292.745	0.00857
303.059	0.00873
314.522	0.00368
315.335	0.00801
356.392	0.00626
371.334	0.00405
419.339	0.00726
431.369	0.0052
435.895	0.00545
443.154	0.00343
449.959	0.00669
451.296	0.00404
456.838	0.00648
462.461	0.00616
467.238	0.0031
478.021	0.00727
486.896	0.00625
507.785	0.00336
511.972	0.00663
542.916	0.00281
548.572	0.00402
557.39	0.00498
574.791	0.00651
586.018	0.00466
588.494	0.00473
594.903	0.00472
602.667	0.00583
617.082	0.00503
625.511	0.00158
635.044	0.00388
637.866	0.00151
652.712	0.00469
656.038	0.00153
665.113	0.00261
672.118	0.00217
697.772	0.00143
724.704	0.00526
725.511	0.00141
747.588	0.00604
759.039	0.00523
763.609	0.00573
769.273	0.00182
774.237	0.00582
776.64	0.00114
783.35	0.00554
789.989	0.00373
798.311	0.00334
799.859	0.00511
804.993	0.00473
810.926	0.005
818.478	0.00472
829.194	0.00521
841.228	0.00129
861.855	0.00142
891.391	0.00491
907.437	0.00484
912.117	0.00463
921.558	0.004
932.019	0.00436
936.972	0.00251
961.309	0.00293
968.026	0.00309
982.381	0.00404
990.025	0.00392
996.614	0.00296
998.404	0.00374
1001.03	0.00352
1002.15	0.00391
1004.22	0.00303
1013.29	0.00124
1017.7	0.000723142
1025.68	0.00341
1029.89	0.00337
1038.14	0.0015
1042.55	0.00293
1046.6	0.00347
1049.41	0.00123
1053.26	0.00201
1055.85	0.0019
1059.56	0.00185
1064.15	0.00211
1072.79	0.00215
1104.28	0.00173
1117.97	0.00199
1134.15	0.00232
1141.27	0.00219
1148.71	0.00217
1155.88	0.00199
1162.23	0.00179
1165.66	0.00245
1173.46	0.0026
1175.41	0.00214
1180.71	0.00202
1200.41	0.00205
1216.22	0.00174
1225.55	0.00168
1246.01	0.00205
1260.1	0.00177
1265.5	0.00118
1272.16	0.00158
1284.55	0.00153
1295.81	0.0014
1317	0.00127
1335.4	0.00133
1336.99	0.00109
1343.04	0.00139
1353.11	0.00112
1356.23	0.00251
1368.85	0.00159
1379.58	0.00157
1389.06	0.000824077
1400.51	8.42536e-05
1408.5	0.000516853
1433.61	0.000506263
1438.17	0.000778765
1447.26	0.000878842
1475.66	0.00201
1485.22	0.0018
1494.46	0.000781829
1506.97	0.000555151
1508.66	0.000498587
1514	0.000875736
1523.34	0.00102
1534.89	0.000928723
1541.29	0.00056188
1553.45	0.000744325
1557.08	0.000399814
1583.11	0.000534215
1631.53	0.000844327
1642.02	0.000392316
1654.06	0.000320234
1665.93	7.05271e-05
1669.7	7.42815e-06
1676.99	0.000275063
1677.04	0.000365937
1696.41	5.66659e-05
1708.51	4.48153e-05
1724.11	0.000100923
2317.84	1.34069e-08
2385.82	3.00417e-05
3198.89	2.24695e-08
3199.77	5.57864e-08
3208.04	3.60229e-07
3209.3	4.79629e-08
3210.65	2.45155e-08
3217.18	5.73158e-05
3217.88	3.47845e-09
3219.51	2.77821e-10
3222.21	3.28802e-06
3222.87	4.80407e-07
3223.07	7.6138e-08
3223.66	2.68725e-05
3229.15	3.21415e-06
3230.76	1.88872e-07
3234.76	1.14588e-05
3239.92	2.44394e-05
3240.27	9.43914e-06
3242.79	0.00021278
3245.13	3.38515e-05
3273.8	0.000175304
3280.56	0.00278
3315.75	0.0021

## Sheet: Fig. 2e
Vibrational frequency (cm-1)	Boltzmann-weighted g
16.4438	0.01031
24.6306	0.01096
32.8193	0.0114
35.7941	0.01074
55.0712	0.01005
59.075	0.01063
78.0143	0.00966
81.2591	0.01083
89.9806	0.01044
102.95	0.01107
104.709	0.01123
112.442	0.01118
134.857	0.01145
146.623	0.00994
149.513	0.01116
150.254	0.01124
162.458	0.0105
169.829	0.00942
183.491	0.00884
202.211	0.00978
222.484	0.00946
247.763	0.00894
263.081	0.00964
270.774	0.01105
280.222	0.00942
283.224	0.01106
306.088	0.00722
310.394	0.01059
349.358	0.00878
368.553	0.00683
373.329	0.01091
391.463	0.01057
397.447	0.00995
414.528	0.01041
419.216	0.00954
421.816	0.00808
427.5	0.00811
436.62	0.00761
456.936	0.0084
464.997	0.0067
475.131	0.00748
481.394	0.00801
494.027	0.01027
500.948	0.0099
515.047	0.00886
525.532	0.00944
534.871	0.00741
544.36	0.00845
560.138	0.00751
573.488	0.00799
581.085	0.00822
588.419	0.00962
592.2	0.00829
602.628	0.00831
604.153	0.00756
614.287	0.00714
616.17	0.00818
618.322	0.00861
620.321	0.00937
636.652	0.00622
644.182	0.0052
649.285	0.00717
658.934	0.00591
665.831	0.00886
669.682	0.00742
674.645	0.0084
678.889	0.00848
692.285	0.00798
699.473	0.00635
714.37	0.00641
723.058	0.00739
725.708	0.00557
758.744	0.00731
776.42	0.00502
779.341	0.00743
784.495	0.00725
789.829	0.00673
792.299	0.0071
799.022	0.00794
805.775	0.00727
808.703	0.00778
813.084	0.0076
814.205	0.00715
815.502	0.00651
824.764	0.00701
826.019	0.00748
830.062	0.00696
833.484	0.00732
836.598	0.00745
839.649	0.00743
844.541	0.0064
848.179	0.00773
852.986	0.00709
855.78	0.00714
869.938	0.00728
872.436	0.00665
875.964	0.00649
879.77	0.00649
884.038	0.00664
887.863	0.00655
897.212	0.00701
903.084	0.00682
917.756	0.00659
925.655	0.00475
951.278	0.00677
963.3	0.00535
983.055	0.00476
992.421	0.00433
997.101	0.00563
1000.2	0.00553
1001.86	0.00529
1008.84	0.00459
1013.68	0.00243
1040.89	0.00561
1043.41	0.00504
1046.48	0.00553
1064.25	0.0041
1099.32	0.0039
1108.56	0.0035
1122.55	0.00387
1160.34	0.00363
1169.42	0.00393
1199.51	0.00329
1216.62	0.00359
1221.11	0.00284
1244.96	0.00407
1253.05	0.00248
1261.23	0.00229
1273.04	0.0033
1278.88	0.00237
1318.1	0.00276
1330.85	0.0037
1341.72	0.0021
1356.75	0.00615
1366.83	0.00166
1374.33	0.00245
1379.41	0.00302
1392	0.00081534
1396.6	0.00493
1423.89	0.00216
1427.27	0.00114
1429.91	0.00143
1440.28	0.00254
1447.44	0.00239
1458.5	0.00144
1477.85	0.00148
1484.2	0.00429
1500.47	0.0024
1507.21	0.00135
1520.68	0.00234
1537.73	0.00213
1582.67	0.00168
1617.09	0.00144
1631.44	0.00204
1635.78	0.00074611
1640.65	0.000472805
1644.58	0.0017
1651.69	0.00113
1653.97	0.00124
1676.04	0.00038937
1692.26	0.000534884
1706.4	0.000535509
2317.92	-5.75467e-07
2360.54	0.000174146
2361.07	0.00019581
2373.55	0.000168736
2374.52	0.00022061
2377.46	0.00010021
2378.3	6.76968e-05
2385.79	0.000179468
2389.73	0.000373366
2390.69	0.00025757
2391.06	0.000389742
2392.09	0.000122809
2401.92	0.000271579
2403.03	0.000582588
2403.87	0.00111
2426.07	0.00109
2426.51	0.00352
2453.11	0.00363
3210.6	3.40807e-06
3217.18	0.000380281
3222.88	3.02558e-06
3223.71	0.000127285
3234.75	6.39109e-05
3245.13	0.000129857
