# Supplementary material for: Deuteration promotes circularly polarized light emission by suppression of vibration
Source: Nat Commun. 2025 Dec 18;17:678. doi: 10.1038/s41467-025-67342-y (PMC12820309; doi:10.1038/s41467-025-67342-y)
Supplement: Supplementary file 5 — Source Data [file 41467_2025_67342_MOESM5_ESM.zip › Source Data/SourceData Fig.3.xlsx]

## Sheet: Fig. 3b
R-MeCzCN				R-CzCN				R-D(16)CzCN
Current Density (mA cm-2)	Voltage (V)	Luminance (cd m-2)		Current Density (mA cm-2)	Voltage (V)	Luminance (cd m-2)		Current Density (mA cm-2)	Voltage (V)	Luminance (cd m-2)
3.81721e-07	0	0		3.12572e-07	0	0		1.02121e-06	0	0
3.24351e-06	0.4	0		6.81474e-07	0.2	0		1.5795e-06	0.4	0
4.11686e-06	0.8	0		1.47502e-06	0.4	0		2.65616e-06	0.8	0
5.15681e-06	1.2	0		2.10985e-06	0.6	0		3.93656e-06	1.2	0
6.3536e-06	1.6	0		2.25881e-06	0.8	0		4.20618e-06	1.6	0
8.98155e-06	2	0		3.0556e-06	1	0		6.56602e-06	2	0
4.74294e-05	2.4	0		3.64171e-06	1.2	0		5.25706e-05	2.4	0.01249
0.00911	2.8	1.97251		3.52616e-06	1.4	0		0.03767	2.8	14.0625
0.06779	3.2	14.5715		4.24313e-06	1.6	0		0.26461	3.2	93.5363
0.23528	3.6	49.037		4.69698e-06	1.8	0		0.83705	3.6	273.302
0.59841	4	121.03		5.64041e-06	2	0		1.91834	4	582.499
1.27151	4.4	248.326		5.88312e-06	2.2	0		3.69971	4.4	1046.91
2.3918	4.8	452.286		4.12384e-05	2.4	0		6.38819	4.8	1672.47
4.14243	5.2	762.497		0.00396	2.6	0.95424		10.2284	5.2	2455.55
6.76326	5.6	1209.21		0.034	2.8	9.1747		15.421	5.6	3367.02
10.5762	6	1826.9		0.11149	3	29.606		22.1285	6	4407.24
15.8861	6.4	2656.45		0.25647	3.2	66.3949		30.1974	6.4	5347.23
23.5038	6.8	3740.28		0.48744	3.4	121.84		39.3063	6.8	6423.85
33.6095	7.2	5150.99		0.82358	3.6	196.696		50.1203	7.2	7500.08
48.0715	7.6	6876.9		1.28269	3.8	294.938		63.2184	7.6	8533.48
66.0702	8	8972.16		1.89378	4	418.056		80.5839	8	9184.12
89.9447	8.4	11429.2		2.6738	4.2	569.436		101.078	8.4	10373.9
126.69	8.8	14238.8		3.65602	4.4	749.733		127.197	8.8	11630.8
168.157	9.2	17431.5		4.85727	4.6	956.285		165.219	9.2	12867.4
227.534	9.6	21177.9		6.31435	4.8	1202.05		221.021	9.6	13960.7
378.477	10	24483.5		8.04674	5	1480.07		312.307	10	14502.5
				10.0757	5.2	1764.07
				12.39	5.4	2093.27
				15.0103	5.6	2433.05
				17.8901	5.8	2745.44
				20.9514	6	3025.63
				24.2014	6.2	3364.21
				27.7021	6.4	3697.97
				31.4956	6.6	4029.29
				35.6531	6.8	4360.93
				40.2525	7	4694.71
				45.3639	7.2	5007.93
				51.3252	7.4	5178.79
				57.6221	7.6	5551.52
				64.8723	7.8	5934.54
				73.2349	8	6321.96
				82.9695	8.2	6721.36
				94.3933	8.4	7116.18
				107.951	8.6	7528.55
				123.631	8.8	7910.64
				144.128	9	8296.64
				170.288	9.2	8628.8
				204.696	9.4	8833.19

## Sheet: Fig. 3e
R-D(16)CzCN				S-D(16)CzCN
Current Density (mA cm-2)	Voltage (V)	Luminance (cd m-2)		Current Density (mA cm-2)	Voltage (V)	Luminance (cd m-2)
5.45327e-06	0	0		9.45134e-07	0	0
7.07444e-07	0.4	0		4.53609e-07	0.4	0
1.74784e-06	0.8	0		1.70932e-06	0.8	0
2.1511e-06	1.2	0		2.21003e-06	1.2	0
2.75993e-06	1.6	0		2.46944e-06	1.6	0
3.67132e-06	2	0		3.78687e-06	2	0
5.21429e-06	2.4	0		4.53445e-06	2.4	0
9.5202e-06	2.8	0		1.03202e-05	2.8	0
2.74631e-05	3.2	0		2.57856e-05	3.2	0
4.99574e-05	3.6	0		5.25672e-05	3.6	0
7.76542e-05	4	0		8.56664e-05	4	0
0.000113249	4.4	0		0.000135555	4.4	0
0.00014473	4.8	0		0.000189527	4.8	0
0.00022125	5.2	0		0.000291532	5.2	0
0.00681	5.6	4.21005		0.00615	5.6	3.7189
0.08896	6	69.1247		0.08499	6	63.8038
0.30133	6.4	257.524		0.28054	6.4	230.093
0.82506	6.8	606.888		0.73294	6.8	533.624
1.62547	7.2	1130.33		1.42863	7.2	981.907
2.78231	7.6	1853.26		2.41916	7.6	1599.11
4.28331	8	2779.14		3.71082	8	2389.31
6.39555	8.4	3960.02		5.51266	8.4	3389.8
8.90234	8.8	5338.83		7.65527	8.8	4577.07
12.3131	9.2	6999.34		10.52	9.2	5977.39
16.1255	9.6	8844.33		13.7413	9.6	7538.46
20.8131	10	10898.3		17.6733	10	9260.29
27.1875	10.4	13244.1		22.9355	10.4	11214.3
33.8491	10.8	15745.9		28.4691	10.8	13317.7
41.8691	11.2	18455		35.0672	11.2	15601.4
51.599	11.6	21401.9		42.9635	11.6	18038.9
63.676	12	24610.5		54.8766	12	20487.8
79.0781	12.4	28111.7		66.628	12.4	23238.3
99.3172	12.8	31951.8		81.8268	12.8	26244.1
126.135	13.2	35989		102.106	13.2	29523.5
166.891	13.6	40284		128.313	13.6	32893.3
234.537	14	43868.1		169.969	14	36429.7
365.155	14.4	44136.2		237.998	14.4	39158.6

## Sheet: Fig. 3f
R-D(16)CzCN			S-D(16)CzCN
Luminance (cd m-2)	EQE (%)		Luminance (cd m-2)	EQE (%)
0	0		0	0
0	0		0	0
0	0		0	0
0	0		0	0
0	0		0	0
0	0		0	0
0	0		0	0
0	0		0	0
0	0		0	0
0	0		0	0
0	0		0	0
0	0		0	0
0	0		0	0
0	0		0	0
4.21005	27.8722		3.7189	27.3741
69.1247	35.6043		63.8038	34.3805
257.524	39.3194		230.093	37.7674
606.888	34.0259		533.624	33.6836
1130.33	32.3222		981.907	31.9532
1853.26	31.0798		1599.11	30.8666
2779.14	30.4659		2389.31	30.2524
3960.02	29.198		3389.8	29.0154
5338.83	28.4308		4577.07	28.3613
6999.34	27.0953		5977.39	27.0905
8844.33	26.2788		7538.46	26.2767
10898.3	25.2578		9260.29	25.2757
13244.1	23.6648		11214.3	23.7363
15745.9	22.7181		13317.7	22.8444
18455	21.6639		15601.4	21.8478
21401.9	20.5179		18038.9	20.764
24610.5	19.2728		20487.8	18.6556
28111.7	17.8899		23238.3	17.5604
31951.8	16.3666		26244.1	16.3
35989	14.709		29523.5	14.8635
40284	12.6768		32893.3	13.3565
43868.1	10.0863		36429.7	11.3776
44136.2	6.77601		39158.6	8.97166

## Sheet: Fig. 3g
R-D(16)CzCN			S-D(16)CzCN
Wavelength (nm)	CP-EL (mdeg)		Wavelength (nm)	CP-EL (mdeg)
650	0.85863		650	-0.57885
649	0.94008		649	-0.56746
648	0.79877		648	-0.77501
647	0.7191		647	-0.8596
646	0.68257		646	-0.89985
645	0.81594		645	-0.9246
644	0.91672		644	-0.90264
643	1.06462		643	-0.74443
642	1.09866		642	-0.92643
641	1.28841		641	-0.7636
640	1.36919		640	-0.89254
639	1.44724		639	-1.07238
638	1.67828		638	-1.10818
637	1.64045		637	-1.14247
636	1.60647		636	-1.29959
635	1.76		635	-1.22251
634	1.89454		634	-1.45205
633	1.93665		633	-1.44077
632	2.02251		632	-1.51612
631	2.02313		631	-1.69254
630	1.91383		630	-1.81938
629	2.01736		629	-1.73167
628	1.87084		628	-1.86825
627	1.78509		627	-1.85287
626	1.60911		626	-2.05389
625	1.74552		625	-1.98846
624	1.89689		624	-1.90937
623	1.87393		623	-2.12084
622	1.72477		622	-2.21279
621	2.08072		621	-1.95001
620	2.08983		620	-2.32752
619	1.84364		619	-2.38133
618	2.01998		618	-2.56545
617	2.03057		617	-2.65303
616	2.38796		616	-2.35111
615	2.30194		615	-2.44702
614	2.43535		614	-2.35684
613	2.62428		613	-2.37303
612	2.91989		612	-2.24631
611	2.66468		611	-2.31553
610	2.94252		610	-2.23178
609	2.69531		609	-2.46439
608	2.85428		608	-2.50355
607	3.11704		607	-2.8168
606	3.19066		606	-2.91364
605	3.05043		605	-2.95791
604	3.40941		604	-3.08577
603	3.374		603	-3.25697
602	3.46176		602	-3.43677
601	3.57693		601	-3.50342
600	3.33655		600	-3.50787
599	3.61446		599	-3.19446
598	3.79171		598	-3.17025
597	3.54584		597	-3.42769
596	3.76188		596	-3.57507
595	3.74233		595	-3.71801
594	3.40492		594	-4.05889
593	3.90234		593	-4.00283
592	3.35174		592	-4.33812
591	3.83118		591	-4.42662
590	4.15058		590	-4.60443
589	3.71449		589	-4.82177
588	4.24283		588	-5.14349
587	4.9833		587	-5.50913
586	5.1971		586	-5.67945
585	5.91297		585	-6.0795
584	6.33298		584	-6.07492
583	6.83118		583	-6.21313
582	7.57058		582	-6.13112
581	7.59365		581	-6.07469
580	7.97939		580	-6.04568
579	8.21254		579	-6.24604
578	8.35565		578	-6.20223
577	7.64017		577	-6.39984
576	7.04589		576	-6.48783
575	7.34443		575	-6.60513
574	7.64935		574	-7.13993
573	7.54698		573	-7.84383
572	7.85187		572	-8.16298
571	8.07283		571	-8.6628
570	8.68623		570	-8.97726
569	9.36398		569	-9.68563
568	9.32331		568	-9.78213
567	9.22377		567	-9.65095
566	9.16507		566	-9.02289
565	9.66311		565	-9.12665
564	10.0144		564	-9.46755
563	10.4428		563	-9.46946
562	10.8708		562	-9.91327
561	10.8752		561	-9.75628
560	11.7163		560	-10.523
559	12.0959		559	-11.3237
558	12.2874		558	-11.5329
557	12.5448		557	-12.0056
556	12.9297		556	-12.6729
555	13.157		555	-12.581
554	13.5906		554	-13.6878
553	13.4785		553	-13.5097
552	13.6554		552	-14.1913
551	13.721		551	-14.8374
550	14.6228		550	-15.4332
549	14.3309		549	-15.5658
548	14.5061		548	-15.6806
547	14.243		547	-15.3508
546	15.0006		546	-15.6324
545	15.3044		545	-15.5935
544	16.0076		544	-15.9991
543	16.5746		543	-16.0465
542	17.0708		542	-16.1993
541	17.9006		541	-17.5951
540	18.8944		540	-18.5544
539	18.6107		539	-19.1057
538	19.2258		538	-19.2936
537	20.0595		537	-20.1048
536	20.5187		536	-19.6569
535	21.0099		535	-20.3507
534	20.9873		534	-20.8433
533	21.7972		533	-21.8544
532	22.7769		532	-22.6148
531	22.9012		531	-22.6308
530	22.9281		530	-23.0227
529	23.5075		529	-23.7001
528	23.7357		528	-23.8134
527	24.7411		527	-24.1983
526	25.4701		526	-24.2608
525	26.4564		525	-25.2476
524	27.1073		524	-25.6567
523	27.8046		523	-26.0903
522	27.8081		522	-25.9212
521	27.7591		521	-27.3748
520	28.4294		520	-27.9703
519	28.489		519	-28.393
518	28.8377		518	-29.1517
517	28.5124		517	-29.3745
516	29.6038		516	-29.8702
515	30.1809		515	-31.4399
514	31.1316		514	-31.109
513	31.2011		513	-32.1285
512	31.9435		512	-33.6371
511	32.8349		511	-35.0428
510	33.1923		510	-35.5904
509	34.0175		509	-36.8719
508	34.9909		508	-37.3445
507	34.7285		507	-37.8964
506	36.0127		506	-37.7238
505	37.2018		505	-37.6746
504	38.3557		504	-37.4991
503	39.5666		503	-37.599
502	40.7274		502	-37.147
501	40.5374		501	-37.9052
500	41.3215		500	-38.1218
499	42.1355		499	-38.8632
498	42.3454		498	-39.5046
497	42.0767		497	-40.0067
496	42.2143		496	-40.607
495	42.3734		495	-41.6611
494	43.4005		494	-42.6163
493	43.337		493	-42.9875
492	43.3015		492	-42.806
491	43.949		491	-44.1472
490	44.7599		490	-44.3065
489	44.6643		489	-45.1766
488	43.5645		488	-44.561
487	44.4194		487	-44.3146
486	44.7859		486	-44.7492
485	45.0066		485	-45.0722
484	44.8813		484	-44.0398
483	44.5119		483	-43.439
482	45.1056		482	-44.0207
481	45.2878		481	-44.0918
480	45.2109		480	-44.0147
479	45.0817		479	-44.3144
478	44.4279		478	-44.9367
477	44.7904		477	-45.7138
476	44.6488		476	-45.8402
475	44.7126		475	-44.3199
474	44.8785		474	-44.1948
473	44.1716		473	-44.0563
472	42.3821		472	-42.7217
471	42.4402		471	-42.3754
470	41.7531		470	-42.0613
469	41.7793		469	-42.0274
468	41.353		468	-41.823
467	40.4327		467	-41.4442
466	41.3885		466	-41.5742
465	41.9148		465	-40.9641
464	40.9738		464	-40.3134
463	40.637		463	-39.7803
462	39.9423		462	-39.1997
461	38.9278		461	-37.7328
460	38.4142		460	-37.1515
459	37.0865		459	-36.4724
458	36.3095		458	-36.1669
457	34.8515		457	-36.7019
456	34.8991		456	-34.6265
455	33.918		455	-33.7158
454	32.9333		454	-33.0253
453	32.3302		453	-32.3658
452	31.3794		452	-30.8118
451	30.6113		451	-29.1488
450	29.7365		450	-27.3757
449	28.5469		449	-27.1452
448	27.7209		448	-26.2294
447	26.6897		447	-24.9058
446	25.239		446	-23.2199
445	23.9413		445	-22.7254
444	23.5753		444	-21.5899
443	23.1224		443	-20.365
442	21.9707		442	-19.659
441	21.0632		441	-18.3886
440	20.2898		440	-17.7031
439	19.5005		439	-16.9472
438	18.2923		438	-16.2557
437	16.9244		437	-15.7018
436	15.6278		436	-14.9097
435	14.8729		435	-13.7997
434	13.9693		434	-12.9363
433	12.5369		433	-12.0141
432	12.0836		432	-11.3004
431	11.2713		431	-10.7005
430	10.5702		430	-9.60551
429	9.70691		429	-9.05014
428	9.06704		428	-9.10666
427	8.28		427	-8.56935
426	7.6143		426	-7.8939
425	7.03471		425	-7.28349
424	5.92189		424	-7.11984
423	5.75071		423	-6.60616
422	5.18179		422	-5.8272
421	4.80489		421	-4.92892
420	4.49216		420	-4.63921
419	4.10284		419	-3.93901
418	3.94607		418	-3.52891
417	3.88804		417	-3.1432
416	3.67818		416	-2.87097
415	3.42499		415	-2.52099
414	2.91531		414	-2.41809
413	2.82622		413	-2.17459
412	2.59318		412	-2.06877
411	2.19459		411	-1.99273
410	1.917		410	-1.80235
409	1.63177		409	-1.46236
408	1.45467		408	-1.27018
407	1.40282		407	-1.05634
406	1.13528		406	-0.95931
405	0.90634		405	-0.95151
404	0.67643		404	-0.73991
403	0.59305		403	-0.70757
402	0.4458		402	-0.68448
401	0.39366		401	-0.76962
400	0.30435		400	-0.57701

## Sheet: Fig. 3h
R-D(16)CzCN			S-D(16)CzCN
Wavelength (nm)	gEL (× 10-3)		Wavelength (nm)	gEL (× 10-3)
580	0.00529		580	-0.00391
579	0.00531		579	-0.00395
578	0.00527		578	-0.00383
577	0.00471		577	-0.00385
576	0.00424		576	-0.00382
575	0.00432		575	-0.00379
574	0.00439		574	-0.00401
573	0.00423		573	-0.0043
572	0.0043		572	-0.00437
571	0.00432		571	-0.00453
570	0.00454		570	-0.00459
569	0.00478		569	-0.00483
568	0.00464		568	-0.00476
567	0.00448		567	-0.00459
566	0.00435		566	-0.00419
565	0.00448		565	-0.00414
564	0.00453		564	-0.0042
563	0.00462		563	-0.0041
562	0.0047		562	-0.0042
561	0.0046		561	-0.00404
560	0.00484		560	-0.00426
559	0.00489		559	-0.00448
558	0.00486		558	-0.00446
557	0.00486		557	-0.00454
556	0.0049		556	-0.00469
555	0.00488		555	-0.00455
554	0.00493		554	-0.00485
553	0.00478		553	-0.00468
552	0.00474		552	-0.00481
551	0.00467		551	-0.00493
550	0.00487		550	-0.00502
549	0.00467		549	-0.00495
548	0.00463		548	-0.00489
547	0.00445		547	-0.00469
546	0.00459		546	-0.00468
545	0.00458		545	-0.00457
544	0.00469		544	-0.00459
543	0.00476		543	-0.0045
542	0.0048		542	-0.00445
541	0.00493		541	-0.00474
540	0.0051		540	-0.00489
539	0.00493		539	-0.00494
538	0.00499		538	-0.00489
537	0.00511		537	-0.005
536	0.00513		536	-0.0048
535	0.00515		535	-0.00488
534	0.00505		534	-0.0049
533	0.00514		533	-0.00504
532	0.00528		532	-0.00512
531	0.00521		531	-0.00504
530	0.00512		530	-0.00503
529	0.00516		529	-0.00509
528	0.00512		528	-0.00502
527	0.00524		527	-0.00502
526	0.0053		526	-0.00494
525	0.00542		525	-0.00506
524	0.00546		524	-0.00506
523	0.00551		523	-0.00506
522	0.00542		522	-0.00494
521	0.00532		521	-0.00513
520	0.00536		520	-0.00516
519	0.00529		519	-0.00516
518	0.00527		518	-0.00522
517	0.00514		517	-0.00518
516	0.00526		516	-0.0052
515	0.00529		515	-0.0054
514	0.00538		514	-0.00527
513	0.00533		513	-0.00537
512	0.00538		512	-0.00554
511	0.00546		511	-0.0057
510	0.00545		510	-0.00572
509	0.00551		509	-0.00584
508	0.0056		508	-0.00585
507	0.00549		507	-0.00587
506	0.00563		506	-0.00577
505	0.00575		505	-0.0057
504	0.00587		504	-0.00561
503	0.00599		503	-0.00557
502	0.00611		502	-0.00545
501	0.00602		501	-0.00551
500	0.00608		500	-0.0055
499	0.00615		499	-0.00556
498	0.00613		498	-0.00561
497	0.00605		497	-0.00564
496	0.00603		496	-0.00568
495	0.006		495	-0.00579
494	0.00611		494	-0.00589
493	0.00607		493	-0.0059
492	0.00603		492	-0.00584
491	0.00609		491	-0.006
490	0.00618		490	-0.00599
489	0.00615		489	-0.00609
488	0.00598		488	-0.00598
487	0.00608		487	-0.00594
486	0.00612		486	-0.00599
485	0.00615		485	-0.00602
484	0.00613		484	-0.00588
483	0.00607		483	-0.0058
482	0.00616		482	-0.00589
481	0.00619		481	-0.00591
480	0.0062		480	-0.00591
479	0.0062		479	-0.00597
478	0.00613		478	-0.00607
477	0.00621		477	-0.00621
476	0.00622		476	-0.00626
475	0.00626		475	-0.00609
474	0.00633		474	-0.00612
473	0.00628		473	-0.00615
472	0.00608		472	-0.00601
471	0.00615		471	-0.00602
470	0.00611		470	-0.00604
469	0.00619		469	-0.0061
468	0.0062		468	-0.00614
467	0.00614		467	-0.00617
466	0.00638		466	-0.00628
465	0.00656		465	-0.00628
464	0.00652		464	-0.00628
463	0.00658		463	-0.00631
462	0.00659		462	-0.00633
461	0.00655		461	-0.00622
460	0.0066		460	-0.00625
459	0.00651		459	-0.00627
458	0.00652		458	-0.00636
457	0.00641		457	-0.00662
456	0.00659		456	-0.00641
455	0.00658		455	-0.00642
454	0.00657		454	-0.00647
453	0.00664		453	-0.00654
452	0.00665		452	-0.00642
451	0.00669		451	-0.00627
450	0.00672		450	-0.00608
449	0.00668		449	-0.00625
448	0.00673		448	-0.00627
447	0.00674		447	-0.00619
446	0.00664		446	-0.006
445	0.00657		445	-0.00613
444	0.00676		444	-0.00609
443	0.00693		443	-0.00601
442	0.0069		442	-0.00607
441	0.00695		441	-0.00596
440	0.00704		440	-0.00603
439	0.00712		439	-0.00608
438	0.00705		438	-0.00615
437	0.00689		437	-0.00628
436	0.00674		436	-0.00631
435	0.0068		435	-0.0062
434	0.00679		434	-0.00618
433	0.0065		433	-0.00612
432	0.00668		432	-0.00614
431	0.00664		431	-0.0062
430	0.00667		430	-0.00596
429	0.00658		429	-0.00603
428	0.00661		428	-0.00654
427	0.00651		427	-0.00662
426	0.00647		426	-0.0066
425	0.00647		425	-0.00659
424	0.0059		424	-0.00699
423	0.0062		423	-0.00703
422	0.00609		422	-0.00675
421	0.00614		421	-0.00621
420	0.00626		420	-0.00638
