# Supplementary material for: Deuteration promotes circularly polarized light emission by suppression of vibration
Source: Nat Commun. 2025 Dec 18;17:678. doi: 10.1038/s41467-025-67342-y (PMC12820309; doi:10.1038/s41467-025-67342-y)
Supplement: Supplementary file 5 — Source Data [file 41467_2025_67342_MOESM5_ESM.zip › Source Data/SourceData Fig.4.xlsx]

## Sheet: Fig. 4a
BN2			R/S-D(16)CzCN
Wavelength (nm)	Norm. Absorption		Wavelength (nm)	Norm. PL Intensity
350	0.37442		400	0.00384
351	0.34884		400.2	0.00364
352	0.32791		400.4	0.00342
353	0.30465		400.6	0.00317
354	0.28605		400.8	0.00291
355	0.26744		401	0.00267
356	0.25116		401.2	0.00243
357	0.23488		401.4	0.00223
358	0.22326		401.6	0.00202
359	0.2093		401.8	0.00186
360	0.2		402	0.00171
361	0.1907		402.2	0.00154
362	0.18372		402.4	0.00137
363	0.17442		402.6	0.00123
364	0.16977		402.8	0.00111
365	0.16279		403	0.000965197
366	0.15581		403.2	0.000853828
367	0.15116		403.4	0.000723898
368	0.14419		403.6	0.000612529
369	0.13721		403.8	0.000519722
370	0.13256		404	0.000445476
371	0.12558		404.2	0.000408353
372	0.1186		404.4	0.000352668
373	0.11163		404.6	0.000315545
374	0.10465		404.8	0.000296984
375	0.1		405	0.000241299
376	0.09302		405.2	0.000185615
377	0.08837		405.4	0.000111369
378	0.08605		405.6	5.56845e-05
379	0.0814		405.8	1.85615e-05
380	0.07907		406	0
381	0.07907		406.2	0
382	0.07674		406.4	1.85615e-05
383	0.07674		406.6	5.56845e-05
384	0.07907		406.8	0.000111369
385	0.07907		407	0.00012993
386	0.0814		407.2	0.000148492
387	0.08372		407.4	0.000185615
388	0.08605		407.6	0.000204176
389	0.08837		407.8	0.000222738
390	0.0907		408	0.000259861
391	0.09302		408.2	0.000296984
392	0.09535		408.4	0.000352668
393	0.1		408.6	0.000445476
394	0.10233		408.8	0.000519722
395	0.10465		409	0.000575406
396	0.1093		409.2	0.000649652
397	0.11163		409.4	0.000705336
398	0.11628		409.6	0.000779582
399	0.12093		409.8	0.00087239
400	0.12558		410	0.00102
401	0.13023		410.2	0.00119
402	0.13488		410.4	0.00137
403	0.14186		410.6	0.0016
404	0.14651		410.8	0.0018
405	0.15349		411	0.00199
406	0.16047		411.2	0.00219
407	0.16744		411.4	0.00234
408	0.17442		411.6	0.00252
409	0.18372		411.8	0.00271
410	0.18837		412	0.00293
411	0.19535		412.2	0.00317
412	0.2		412.4	0.00342
413	0.20465		412.6	0.00364
414	0.20698		412.8	0.00388
415	0.2093		413	0.00416
416	0.2093		413.2	0.00447
417	0.20698		413.4	0.00477
418	0.20465		413.6	0.00505
419	0.2		413.8	0.00535
420	0.19535		414	0.00564
421	0.18837		414.2	0.00596
422	0.18372		414.4	0.00627
423	0.17674		414.6	0.00655
424	0.16977		414.8	0.00689
425	0.16512		415	0.00722
426	0.15814		415.2	0.00759
427	0.15116		415.4	0.00796
428	0.14419		415.6	0.00837
429	0.13721		415.8	0.0088
430	0.13023		416	0.0093
431	0.12558		416.2	0.00984
432	0.1186		416.4	0.01041
433	0.11395		416.6	0.01099
434	0.10698		416.8	0.0116
435	0.10233		417	0.01221
436	0.09767		417.2	0.01286
437	0.09535		417.4	0.01353
438	0.0907		417.6	0.01427
439	0.08837		417.8	0.01502
440	0.08605		418	0.01581
441	0.08372		418.2	0.01665
442	0.08372		418.4	0.01752
443	0.08372		418.6	0.01843
444	0.08372		418.8	0.01936
445	0.08605		419	0.02031
446	0.08837		419.2	0.02131
447	0.0907		419.4	0.02235
448	0.09302		419.6	0.02342
449	0.09767		419.8	0.02456
450	0.10233		420	0.02573
451	0.1093		420.2	0.02695
452	0.11395		420.4	0.02821
453	0.12093		420.6	0.02948
454	0.12791		420.8	0.03077
455	0.13488		421	0.03209
456	0.14419		421.2	0.03341
457	0.15349		421.4	0.0348
458	0.16279		421.6	0.0361
459	0.17209		421.8	0.0374
460	0.1814		422	0.03889
461	0.19302		422.2	0.04019
462	0.20698		422.4	0.04167
463	0.2186		422.6	0.04316
464	0.23256		422.8	0.04483
465	0.24651		423	0.04631
466	0.26047		423.2	0.0478
467	0.27674		423.4	0.04928
468	0.29302		423.6	0.05095
469	0.3093		423.8	0.05244
470	0.32791		424	0.05411
471	0.34651		424.2	0.05578
472	0.36512		424.4	0.05745
473	0.38372		424.6	0.0593
474	0.40465		424.8	0.06116
475	0.42791		425	0.06302
476	0.44884		425.2	0.06487
477	0.47209		425.4	0.06691
478	0.49535		425.6	0.06896
479	0.52093		425.8	0.071
480	0.54651		426	0.07323
481	0.57209		426.2	0.07545
482	0.59767		426.4	0.07768
483	0.62326		426.6	0.08009
484	0.64884		426.8	0.08232
485	0.67674		427	0.08455
486	0.70233		427.2	0.08696
487	0.73023		427.4	0.08919
488	0.75814		427.6	0.0916
489	0.78372		427.8	0.09401
490	0.8093		428	0.09661
491	0.83256		428.2	0.09921
492	0.85814		428.4	0.10181
493	0.87907		428.6	0.10459
494	0.90233		428.8	0.10719
495	0.92093		429	0.10998
496	0.93953		429.2	0.11295
497	0.95581		429.4	0.11592
498	0.96977		429.6	0.1187
499	0.9814		429.8	0.12167
500	0.98837		430	0.12464
501	0.99535		430.2	0.1278
502	1		430.4	0.13077
503	1		430.6	0.13411
504	0.99535		430.8	0.13745
505	0.9907		431	0.14079
506	0.9814		431.2	0.14432
507	0.96977		431.4	0.14784
508	0.95349		431.6	0.15137
509	0.93488		431.8	0.1549
510	0.91395		432	0.15861
511	0.88837		432.2	0.16232
512	0.86047		432.4	0.16622
513	0.83023		432.6	0.17012
514	0.8		432.8	0.17401
515	0.76744		433	0.17791
516	0.73023		433.2	0.18181
517	0.69302		433.4	0.18571
518	0.65349		433.6	0.18979
519	0.61395		433.8	0.19387
520	0.57442		434	0.19796
521	0.53256		434.2	0.20223
522	0.49535		434.4	0.20668
523	0.45581		434.6	0.21095
524	0.41628		434.8	0.21541
525	0.37907		435	0.21986
526	0.34186		435.2	0.22432
527	0.3093		435.4	0.22877
528	0.27674		435.6	0.23341
529	0.24884		435.8	0.23805
530	0.22093		436	0.24269
531	0.19535		436.2	0.24752
532	0.16977		436.4	0.25216
533	0.14884		436.6	0.25698
534	0.12791		436.8	0.26162
535	0.11163		437	0.26645
536	0.09535		437.2	0.27128
537	0.0814		437.4	0.27629
538	0.06977		437.6	0.2813
539	0.06047		437.8	0.28613
540	0.04884		438	0.29114
541	0.04186		438.2	0.29615
542	0.03488		438.4	0.30135
543	0.03023		438.6	0.30654
544	0.02558		438.8	0.31174
545	0.02093		439	0.31712
546	0.0186		439.2	0.32232
547	0.01395		439.4	0.32789
548	0.01163		439.6	0.33327
549	0.0093		439.8	0.33884
550	0.0093		440	0.34422
551	0.00698		440.2	0.34979
552	0.00465		440.4	0.35536
553	0.00465		440.6	0.36093
554	0.00465		440.8	0.3665
555	0.00233		441	0.37188
556	0.00233		441.2	0.37726
557	0.00233		441.4	0.38283
558	0.00233		441.6	0.38821
559	0.00233		441.8	0.39378
560	0.00233		442	0.39935
561	0.00233		442.2	0.40492
562	0.00233		442.4	0.41049
563	0.00233		442.6	0.41624
564	0		442.8	0.42181
565	0		443	0.42738
566	0		443.2	0.43276
567	0		443.4	0.43833
568	0		443.6	0.44408
569	0		443.8	0.44965
570	0		444	0.45541
571	0		444.2	0.46135
572	0		444.4	0.4671
573	0		444.6	0.47285
574	0		444.8	0.47842
575	0		445	0.48418
576	0		445.2	0.48974
577	0		445.4	0.4955
578	0		445.6	0.50144
579	0		445.8	0.50719
580	0		446	0.51295
			446.2	0.51889
			446.4	0.52483
			446.6	0.53077
			446.8	0.53689
			447	0.54265
			447.2	0.54858
			447.4	0.55471
			447.6	0.56065
			447.8	0.56659
			448	0.57253
			448.2	0.57865
			448.4	0.58459
			448.6	0.59053
			448.8	0.59647
			449	0.60241
			449.2	0.60835
			449.4	0.61429
			449.6	0.62023
			449.8	0.62617
			450	0.63211
			450.2	0.63805
			450.4	0.64399
			450.6	0.64993
			450.8	0.65568
			451	0.66144
			451.2	0.66719
			451.4	0.67276
			451.6	0.67833
			451.8	0.68371
			452	0.68891
			452.2	0.69429
			452.4	0.69968
			452.6	0.70487
			452.8	0.71007
			453	0.71545
			453.2	0.72046
			453.4	0.72548
			453.6	0.7303
			453.8	0.73494
			454	0.73958
			454.2	0.74441
			454.4	0.74905
			454.6	0.75369
			454.8	0.75833
			455	0.76297
			455.2	0.76761
			455.4	0.77244
			455.6	0.77708
			455.8	0.78172
			456	0.78654
			456.2	0.791
			456.4	0.79564
			456.6	0.80009
			456.8	0.80436
			457	0.80845
			457.2	0.81253
			457.4	0.8168
			457.6	0.82088
			457.8	0.82497
			458	0.82923
			458.2	0.8335
			458.4	0.83759
			458.6	0.84167
			458.8	0.84575
			459	0.84965
			459.2	0.85355
			459.4	0.85745
			459.6	0.86135
			459.8	0.86506
			460	0.86896
			460.2	0.87267
			460.4	0.87619
			460.6	0.87991
			460.8	0.88343
			461	0.88715
			461.2	0.89067
			461.4	0.8942
			461.6	0.89773
			461.8	0.90125
			462	0.90459
			462.2	0.90775
			462.4	0.91072
			462.6	0.9135
			462.8	0.91629
			463	0.91926
			463.2	0.92186
			463.4	0.92464
			463.6	0.92742
			463.8	0.93002
			464	0.93244
			464.2	0.93503
			464.4	0.93763
			464.6	0.94023
			464.8	0.9432
			465	0.9458
			465.2	0.94858
			465.4	0.95137
			465.6	0.95397
			465.8	0.95638
			466	0.95898
			466.2	0.96139
			466.4	0.96381
			466.6	0.96622
			466.8	0.96863
			467	0.97086
			467.2	0.97309
			467.4	0.97513
			467.6	0.97717
			467.8	0.97921
			468	0.98125
			468.2	0.98329
			468.4	0.98515
			468.6	0.98719
			468.8	0.98905
			469	0.99053
			469.2	0.99183
			469.4	0.99295
			469.6	0.99406
			469.8	0.99499
			470	0.99573
			470.2	0.99647
			470.4	0.99722
			470.6	0.99777
			470.8	0.99833
			471	0.99852
			471.2	0.99889
			471.4	0.99926
			471.6	0.99944
			471.8	0.99981
			472	0.99981
			472.2	1
			472.4	1
			472.6	0.99981
			472.8	0.99944
			473	0.99907
			473.2	0.99852
			473.4	0.99796
			473.6	0.9974
			473.8	0.99703
			474	0.99666
			474.2	0.99629
			474.4	0.99592
			474.6	0.99573
			474.8	0.99536
			475	0.99499
			475.2	0.99443
			475.4	0.99387
			475.6	0.99332
			475.8	0.99258
			476	0.99183
			476.2	0.9909
			476.4	0.99016
			476.6	0.98923
			476.8	0.98812
			477	0.98719
			477.2	0.98626
			477.4	0.98534
			477.6	0.98441
			477.8	0.98348
			478	0.98255
			478.2	0.98162
			478.4	0.98088
			478.6	0.98014
			478.8	0.97958
			479	0.97884
			479.2	0.9781
			479.4	0.97735
			479.6	0.97643
			479.8	0.9755
			480	0.97457
			480.2	0.97364
			480.4	0.9729
			480.6	0.97216
			480.8	0.9716
			481	0.97086
			481.2	0.97012
			481.4	0.96956
			481.6	0.96882
			481.8	0.96826
			482	0.96752
			482.2	0.96659
			482.4	0.96585
			482.6	0.96473
			482.8	0.96381
			483	0.96288
			483.2	0.96176
			483.4	0.96084
			483.6	0.95972
			483.8	0.95879
			484	0.95768
			484.2	0.95638
			484.4	0.95527
			484.6	0.95378
			484.8	0.95248
			485	0.951
			485.2	0.9497
			485.4	0.94821
			485.6	0.94691
			485.8	0.94561
			486	0.94432
			486.2	0.94283
			486.4	0.94135
			486.6	0.93986
			486.8	0.93838
			487	0.93671
			487.2	0.93503
			487.4	0.93336
			487.6	0.93151
			487.8	0.93002
			488	0.92835
			488.2	0.92668
			488.4	0.92501
			488.6	0.92297
			488.8	0.92093
			489	0.91907
			489.2	0.91684
			489.4	0.9148
			489.6	0.91276
			489.8	0.9109
			490	0.90886
			490.2	0.90682
			490.4	0.90459
			490.6	0.90218
			490.8	0.89995
			491	0.89773
			491.2	0.8955
			491.4	0.89346
			491.6	0.89142
			491.8	0.88937
			492	0.88715
			492.2	0.8851
			492.4	0.88288
			492.6	0.88065
			492.8	0.87842
			493	0.87619
			493.2	0.87415
			493.4	0.87193
			493.6	0.8697
			493.8	0.86729
			494	0.86487
			494.2	0.86265
			494.4	0.86023
			494.6	0.85782
			494.8	0.85541
			495	0.85281
			495.2	0.85039
			495.4	0.84761
			495.6	0.84501
			495.8	0.84223
			496	0.83944
			496.2	0.83666
			496.4	0.83387
			496.6	0.83128
			496.8	0.82849
			497	0.82589
			497.2	0.82311
			497.4	0.82032
			497.6	0.81735
			497.8	0.81457
			498	0.8116
			498.2	0.80863
			498.4	0.80585
			498.6	0.80306
			498.8	0.80028
			499	0.79749
			499.2	0.79471
			499.4	0.79193
			499.6	0.78914
			499.8	0.78617
			500	0.78339
			500.2	0.78079
			500.4	0.778
			500.6	0.77522
			500.8	0.77262
			501	0.76984
			501.2	0.76687
			501.4	0.7639
			501.6	0.76111
			501.8	0.75796
			502	0.7548
			502.2	0.75165
			502.4	0.74849
			502.6	0.74515
			502.8	0.742
			503	0.73865
			503.2	0.73531
			503.4	0.73197
			503.6	0.72863
			503.8	0.7251
			504	0.72176
			504.2	0.71842
			504.4	0.71508
			504.6	0.71174
			504.8	0.7084
			505	0.70506
			505.2	0.70172
			505.4	0.69856
			505.6	0.69541
			505.8	0.69225
			506	0.6891
			506.2	0.68594
			506.4	0.6826
			506.6	0.67926
			506.8	0.67592
			507	0.67239
			507.2	0.66905
			507.4	0.66589
			507.6	0.66274
			507.8	0.65958
			508	0.65624
			508.2	0.65309
			508.4	0.64993
			508.6	0.64659
			508.8	0.64325
			509	0.63991
			509.2	0.63638
			509.4	0.63304
			509.6	0.6297
			509.8	0.62636
			510	0.62283
			510.2	0.6193
			510.4	0.61596
			510.6	0.61262
			510.8	0.6091
			511	0.60575
			511.2	0.60241
			511.4	0.59889
			511.6	0.59555
			511.8	0.59202
			512	0.58849
			512.2	0.58478
			512.4	0.58125
			512.6	0.57773
			512.8	0.57439
			513	0.57086
			513.2	0.56752
			513.4	0.56436
			513.6	0.56121
			513.8	0.55805
			514	0.55508
			514.2	0.55193
			514.4	0.54896
			514.6	0.5458
			514.8	0.54265
			515	0.53949
			515.2	0.53633
			515.4	0.53318
			515.6	0.53021
			515.8	0.52705
			516	0.52408
			516.2	0.52111
			516.4	0.51814
			516.6	0.51517
			516.8	0.51239
			517	0.50961
			517.2	0.50664
			517.4	0.50367
			517.6	0.50088
			517.8	0.49791
			518	0.49513
			518.2	0.49234
			518.4	0.48956
			518.6	0.48677
			518.8	0.48399
			519	0.48139
			519.2	0.47861
			519.4	0.47601
			519.6	0.47341
			519.8	0.47063
			520	0.46803
			520.2	0.46524
			520.4	0.46246
			520.6	0.45968
			520.8	0.45671
			521	0.45392
			521.2	0.45095
			521.4	0.44817
			521.6	0.44538
			521.8	0.44241
			522	0.43963
			522.2	0.43703
			522.4	0.43425
			522.6	0.43146
			522.8	0.42868
			523	0.42571
			523.2	0.42292
			523.4	0.42014
			523.6	0.41735
			523.8	0.41457
			524	0.41197
			524.2	0.40937
			524.4	0.40677
			524.6	0.40418
			524.8	0.40176
			525	0.39916
			525.2	0.39657
			525.4	0.39397
			525.6	0.39137
			525.8	0.38877
			526	0.38617
			526.2	0.38376
			526.4	0.38116
			526.6	0.37893
			526.8	0.37652
			527	0.37411
			527.2	0.37188
			527.4	0.36947
			527.6	0.36724
			527.8	0.36501
			528	0.3626
			528.2	0.36037
			528.4	0.35814
			528.6	0.35592
			528.8	0.3535
			529	0.35128
			529.2	0.34905
			529.4	0.34682
			529.6	0.34459
			529.8	0.34237
			530	0.33995
			530.2	0.33773
			530.4	0.33513
			530.6	0.33271
			530.8	0.3303
			531	0.32789
			531.2	0.32566
			531.4	0.32343
			531.6	0.32102
			531.8	0.31879
			532	0.31657
			532.2	0.31434
			532.4	0.31193
			532.6	0.3097
			532.8	0.30747
			533	0.30524
			533.2	0.30302
			533.4	0.30097
			533.6	0.29875
			533.8	0.29652
			534	0.29448
			534.2	0.29225
			534.4	0.29021
			534.6	0.28817
			534.8	0.28613
			535	0.2839
			535.2	0.28186
			535.4	0.27981
			535.6	0.27759
			535.8	0.27555
			536	0.27332
			536.2	0.27128
			536.4	0.26923
			536.6	0.26719
			536.8	0.26534
			537	0.26348
			537.2	0.26162
			537.4	0.25977
			537.6	0.25791
			537.8	0.25606
			538	0.2542
			538.2	0.25216
			538.4	0.2503
			538.6	0.24845
			538.8	0.24659
			539	0.24473
			539.2	0.24288
			539.4	0.24102
			539.6	0.23916
			539.8	0.23712
			540	0.23527
			540.2	0.23323
			540.4	0.23118
			540.6	0.22933
			540.8	0.22729
			541	0.22524
			541.2	0.22339
			541.4	0.22135
			541.6	0.21949
			541.8	0.21763
			542	0.21578
			542.2	0.21392
			542.4	0.21206
			542.6	0.21039
			542.8	0.20854
			543	0.20668
			543.2	0.20483
			543.4	0.20297
			543.6	0.20111
			543.8	0.19926
			544	0.1974
			544.2	0.19573
			544.4	0.19387
			544.6	0.1922
			544.8	0.19053
			545	0.18886
			545.2	0.18719
			545.4	0.18552
			545.6	0.18385
			545.8	0.18218
			546	0.18051
			546.2	0.17903
			546.4	0.17735
			546.6	0.17587
			546.8	0.1742
			547	0.17271
			547.2	0.17123
			547.4	0.16993
			547.6	0.16826
			547.8	0.16696
			548	0.16548
			548.2	0.16418
			548.4	0.16269
			548.6	0.16139
			548.8	0.16009
			549	0.15898
			549.2	0.15768
			549.4	0.15638
			549.6	0.15508
			549.8	0.15378
			550	0.1523
			550.2	0.15118
			550.4	0.14988
			550.6	0.14858
			550.8	0.1471
			551	0.1458
			551.2	0.14432
			551.4	0.14302
			551.6	0.14172
			551.8	0.14042
			552	0.13912
			552.2	0.13782
			552.4	0.13652
			552.6	0.13541
			552.8	0.13392
			553	0.13262
			553.2	0.13132
			553.4	0.12984
			553.6	0.12854
			553.8	0.12724
			554	0.12594
			554.2	0.12483
			554.4	0.12353
			554.6	0.12223
			554.8	0.12093
			555	0.11963
			555.2	0.11833
			555.4	0.11703
			555.6	0.11592
			555.8	0.11462
			556	0.1135
			556.2	0.11239
			556.4	0.11146
			556.6	0.11035
			556.8	0.10923
			557	0.10812
			557.2	0.10719
			557.4	0.10608
			557.6	0.10515
			557.8	0.10422
			558	0.10329
			558.2	0.10218
			558.4	0.10125
			558.6	0.10032
			558.8	0.0994
			559	0.09847
			559.2	0.09754
			559.4	0.0968
			559.6	0.09587
			559.8	0.09513
			560	0.0942
			560.2	0.09346
			560.4	0.09271
			560.6	0.09197
			560.8	0.09123
			561	0.09049
			561.2	0.08974
			561.4	0.089
			561.6	0.08845
			561.8	0.0877
			562	0.08696
			562.2	0.08622
			562.4	0.08548
			562.6	0.08455
			562.8	0.08381
			563	0.08306
			563.2	0.08213
			563.4	0.08139
			563.6	0.08065
			563.8	0.07991
			564	0.07898
			564.2	0.07824
			564.4	0.07731
			564.6	0.07657
			564.8	0.07564
			565	0.07471
			565.2	0.07378
			565.4	0.07285
			565.6	0.07211
			565.8	0.07118
			566	0.07026
			566.2	0.06951
			566.4	0.06858
			566.6	0.06766
			566.8	0.06691
			567	0.06599
			567.2	0.06506
			567.4	0.06432
			567.6	0.06339
			567.8	0.06265
			568	0.06172
			568.2	0.06097
			568.4	0.06023
			568.6	0.05949
			568.8	0.05875
			569	0.058
			569.2	0.05726
			569.4	0.05652
			569.6	0.05596
			569.8	0.05522
			570	0.05466
			570.2	0.05411
			570.4	0.05355
			570.6	0.05299
			570.8	0.05244
			571	0.05206
			571.2	0.05151
			571.4	0.05114
			571.6	0.05058
			571.8	0.05002
			572	0.04965
			572.2	0.0491
			572.4	0.04872
			572.6	0.04835
			572.8	0.04798
			573	0.04761
			573.2	0.04724
			573.4	0.04687
			573.6	0.04668
			573.8	0.04631
			574	0.04613
			574.2	0.04575
			574.4	0.04557
			574.6	0.04538
			574.8	0.04501
			575	0.04464
			575.2	0.04427
			575.4	0.0439
			575.6	0.04353
			575.8	0.04334
			576	0.04297
			576.2	0.04278
			576.4	0.0426
			576.6	0.0426
			576.8	0.04241
			577	0.04223
			577.2	0.04204
			577.4	0.04204
			577.6	0.04186
			577.8	0.04167
			578	0.04148
			578.2	0.0413
			578.4	0.0413
			578.6	0.04111
			578.8	0.04111
			579	0.04093
			579.2	0.04093
			579.4	0.04093
			579.6	0.04093
			579.8	0.04093
			580	0.04093

## Sheet: Fig. 4c
R-D(16)CzCN:BN2			S-D(16)CzCN:BN2
Luminance (cd m-2)	EQE (%)		Luminance (cd m-2)	EQE (%)
0	0		0	0
0	0		0	0
0	0		0	0
0	0		0	0
0	0		0	0
0	0		0	0
0	0		0	0
2.42936	35.6977		2.81015	34.3074
7.2068	37.7098		26.4959	37.3521
70.1385	30.8569		105.42	28.7803
312.9	25.1871		426.718	23.4994
889.055	20.1594		1148.12	19.0966
1911.9	16.4836		2393.95	15.8361
3468.37	13.8108		4280.7	13.5062
5679.27	11.9188		6903.86	11.8502
8551.83	10.5913		10318.7	10.6492
12088.5	9.62274		14223.6	9.81629
16000	8.94704		18881.6	9.1409
20917.7	8.34844		24191.9	8.66678
26662.3	7.90736		30663.1	8.23112
33954.9	7.50903		38677.6	7.83483
42935.3	7.21998		49171.3	7.48899
56254.9	6.83798		63173.7	7.15231
76214.8	6.50158		82472.4	6.80946
109325	6.18437		110532	6.47254
146241	4.98614		136894	5.50346
151510	3.49192		150269	4.04317

## Sheet: Fig. 4e
R-D(16)CzCN:BN2			S-D(16)CzCN:BN2
Wavelength (nm)	CP-EL (mdeg)		Wavelength (nm)	CP-EL (mdeg)
400	-0.06123		400	0.13256
401	-0.05295		401	0.12872
402	-0.04541		402	0.12249
403	-0.03502		403	0.11594
404	-0.01904		404	0.10964
405	-0.00644		405	0.10295
406	0.0079		406	0.09537
407	0.02284		407	0.08673
408	0.03715		408	0.08139
409	0.05101		409	0.07769
410	0.06396		410	0.07155
411	0.07179		411	0.06689
412	0.08194		412	0.06077
413	0.09326		413	0.05537
414	0.10233		414	0.04945
415	0.11569		415	0.03904
416	0.1291		416	0.02643
417	0.13679		417	0.0094
418	0.15117		418	-0.00946
419	0.16715		419	-0.0257
420	0.19184		420	-0.03884
421	0.2132		421	-0.04836
422	0.23673		422	-0.06442
423	0.26661		423	-0.08083
424	0.31121		424	-0.10487
425	0.34852		425	-0.12668
426	0.37643		426	-0.15643
427	0.41076		427	-0.18371
428	0.43865		428	-0.21574
429	0.4549		429	-0.2454
430	0.46093		430	-0.26372
431	0.46459		431	-0.27745
432	0.47271		432	-0.28608
433	0.48954		433	-0.29064
434	0.50299		434	-0.28775
435	0.51656		435	-0.28297
436	0.52568		436	-0.28064
437	0.53466		437	-0.27844
438	0.54954		438	-0.29944
439	0.55233		439	-0.31818
440	0.54123		440	-0.34231
441	0.54879		441	-0.37593
442	0.56639		442	-0.40248
443	0.57211		443	-0.4195
444	0.57754		444	-0.43357
445	0.57191		445	-0.43079
446	0.55524		446	-0.44561
447	0.54797		447	-0.4319
448	0.51825		448	-0.42289
449	0.46004		449	-0.4182
450	0.42216		450	-0.41255
451	0.39299		451	-0.4128
452	0.35312		452	-0.4045
453	0.31296		453	-0.39539
454	0.28027		454	-0.37978
455	0.2693		455	-0.3602
456	0.30143		456	-0.33762
457	0.33617		457	-0.35018
458	0.38742		458	-0.36585
459	0.46585		459	-0.42017
460	0.56548		460	-0.48281
461	0.69043		461	-0.57496
462	0.82219		462	-0.68255
463	0.92048		463	-0.78729
464	1.05959		464	-0.8969
465	1.23994		465	-1.00259
466	1.42915		466	-1.14759
467	1.65049		467	-1.28598
468	1.89774		468	-1.45857
469	2.16575		469	-1.66704
470	2.48319		470	-1.87971
471	2.80111		471	-2.08476
472	3.09145		472	-2.36464
473	3.41244		473	-2.63968
474	3.7427		474	-2.92688
475	4.08413		475	-3.21872
476	4.42375		476	-3.53581
477	4.8328		477	-3.86435
478	5.27624		478	-4.19027
479	5.67305		479	-4.4747
480	6.06983		480	-4.79126
481	6.40624		481	-5.15329
482	6.7317		482	-5.49832
483	7.03553		483	-5.89664
484	7.28525		484	-6.37651
485	7.53318		485	-6.89613
486	7.80669		486	-7.40451
487	8.1266		487	-7.9515
488	8.51822		488	-8.45784
489	8.84118		489	-8.98522
490	9.09811		490	-9.48638
491	9.38072		491	-9.83074
492	9.69962		492	-10.218
493	10.1123		493	-10.5946
494	10.4042		494	-10.8525
495	10.7373		495	-11.0577
496	11.1051		496	-11.2815
497	11.5406		497	-11.4633
498	11.9696		498	-11.6398
499	12.2784		499	-11.8951
500	12.6351		500	-12.1631
501	12.9024		501	-12.5557
502	13.1176		502	-13.0745
503	13.2623		503	-13.5959
504	13.493		504	-14.1428
505	13.7026		505	-14.6195
506	13.8911		506	-15.0546
507	14.0201		507	-15.4574
508	14.2628		508	-15.7509
509	14.5716		509	-15.926
510	15.057		510	-16.1418
511	15.4532		511	-16.4289
512	15.8631		512	-16.7991
513	16.4612		513	-17.2452
514	17.1948		514	-17.5857
515	18.0097		515	-17.7704
516	18.6744		516	-18.1908
517	19.4285		517	-18.5078
518	20.0803		518	-18.8081
519	20.8867		519	-19.115
520	21.4049		520	-19.4821
521	21.8505		521	-19.9562
522	22.2181		522	-20.4632
523	22.7445		523	-20.8786
524	23.2493		524	-21.301
525	23.5381		525	-21.8023
526	23.8072		526	-22.2164
527	24.143		527	-22.6885
528	24.3394		528	-23.2711
529	24.608		529	-23.7356
530	24.8833		530	-24.2199
531	25.3533		531	-24.6729
532	25.8357		532	-24.9993
533	26.3016		533	-25.2641
534	26.7361		534	-25.4029
535	27.0738		535	-25.5132
536	27.511		536	-25.4797
537	27.7388		537	-25.3588
538	27.7156		538	-25.2992
539	27.488		539	-25.2072
540	27.2396		540	-25.3297
541	27.1066		541	-25.22
542	26.6927		542	-25.201
543	26.1798		543	-25.1684
544	25.5653		544	-25.3253
545	25.2448		545	-25.362
546	25.0537		546	-25.3859
547	24.716		547	-25.4306
548	24.2254		548	-25.7279
549	23.9948		549	-25.886
550	24.1288		550	-25.8818
551	24.3302		551	-25.7334
552	24.3561		552	-25.3829
553	24.636		553	-24.6894
554	24.78		554	-24.0946
555	24.8998		555	-23.5847
556	24.6532		556	-23.1075
557	24.4869		557	-22.8265
558	24.2453		558	-22.6676
559	24.1318		559	-22.8318
560	23.9707		560	-22.997
561	23.6606		561	-23.0974
562	23.4704		562	-23.1612
563	23.3319		563	-22.9827
564	23.1908		564	-22.8759
565	22.9035		565	-22.5995
566	22.4934		566	-22.3155
567	22.1231		567	-21.9638
568	22.0085		568	-21.7166
569	21.9377		569	-21.4538
570	21.737		570	-21.1994
571	21.4725		571	-20.7816
572	21.4357		572	-20.2828
573	21.3824		573	-19.7571
574	21.2847		574	-19.184
575	20.9299		575	-18.5814
576	20.7187		576	-18.0304
577	20.6143		577	-17.5023
578	20.5465		578	-17.2214
579	20.3312		579	-17.0218
580	20.1867		580	-16.7607
581	20.175		581	-16.5026
582	20.1097		582	-16.0911
583	19.9691		583	-15.7246
584	19.6283		584	-15.1902
585	19.1791		585	-14.611
586	18.8055		586	-14.1552
587	18.5698		587	-13.7581
588	18.2034		588	-13.5004
589	17.9599		589	-13.3843
590	17.8488		590	-13.3635
591	17.9038		591	-13.4035
592	18.0434		592	-13.3933
593	18.0778		593	-13.1581
594	18.0252		594	-12.7896
595	17.8627		595	-12.6822
596	17.683		596	-12.611
597	17.4151		597	-12.5826
598	17.1058		598	-12.3902
599	16.7047		599	-12.3701
600	16.2288		600	-12.4771
601	15.6668		601	-12.6527
602	15.1793		602	-12.8435
603	14.6387		603	-13.0902
604	14.2213		604	-13.3111
605	13.7216		605	-13.4882
606	13.3831		606	-13.6136
607	13.1599		607	-13.7686
608	12.9003		608	-13.806
609	12.7451		609	-13.708
610	12.6749		610	-13.6205
611	12.6088		611	-13.4707
612	12.3767		612	-13.2867
613	12.1553		613	-13.1324
614	11.88		614	-12.9622
615	11.6896		615	-12.8382
616	11.409		616	-12.71
617	11.0924		617	-12.6286
618	10.658		618	-12.719
619	10.2943		619	-12.7787
620	10.0488		620	-12.6074
621	9.78812		621	-12.4192
622	9.46592		622	-12.1893
623	9.16929		623	-12.0208
624	8.89626		624	-11.7025
625	8.77163		625	-11.3563
626	8.65462		626	-10.9127
627	8.39873		627	-10.4653
628	8.14126		628	-9.95423
629	7.97135		629	-9.45573
630	7.82619		630	-9.05626
631	7.59177		631	-8.70288
632	7.21981		632	-8.46053
633	6.91545		633	-8.28722
634	6.5884		634	-8.22845
635	6.24133		635	-8.10657
636	5.93511		636	-8.04712
637	5.60694		637	-7.91168
638	5.40844		638	-7.72924
639	5.28333		639	-7.4551
640	5.09748		640	-7.1283
641	4.8662		641	-6.84771
642	4.67512		642	-6.60147
643	4.48332		643	-6.30916
644	4.31664		644	-6.12486
645	4.16797		645	-6.04051
646	4.03006		646	-5.9611
647	3.96211		647	-5.89781
648	3.91915		648	-5.81566
649	3.94007		649	-5.75081
650	3.96221		650	-5.66328
651	3.91376		651	-5.61164
652	3.88992		652	-5.5434
653	3.80117		653	-5.48963
654	3.68457		654	-5.41562
655	3.56129		655	-5.25966
656	3.40134		656	-5.11087
657	3.26152		657	-4.86641
658	3.12084		658	-4.60866
659	2.98882		659	-4.34151
660	2.8758		660	-4.06949
661	2.71302		661	-3.79062
662	2.6191		662	-3.55758
663	2.45195		663	-3.33351
664	2.2774		664	-3.12724
665	2.06911		665	-2.93977
666	1.91278		666	-2.7881
667	1.73337		667	-2.63482
668	1.64292		668	-2.48762
669	1.57478		669	-2.29768
670	1.49201		670	-2.07414
671	1.39267		671	-1.87964
672	1.32055		672	-1.69306
673	1.24826		673	-1.49921
674	1.10078		674	-1.36722
675	0.90344		675	-1.24435
676	0.75128		676	-1.14136
677	0.65141		677	-1.04187
678	0.56497		678	-0.90563
679	0.47969		679	-0.76646
680	0.40729		680	-0.653
681	0.35952		681	-0.5271
682	0.33932		682	-0.46673
683	0.32738		683	-0.40347
684	0.29794		684	-0.36012
685	0.24394		685	-0.35288
686	0.23851		686	-0.35136
687	0.2212		687	-0.33004
688	0.24309		688	-0.31573
689	0.24259		689	-0.28952
690	0.23849		690	-0.28662
691	0.25637		691	-0.25489
692	0.28552		692	-0.24094
693	0.27822		693	-0.2272
694	0.24265		694	-0.21716
695	0.23192		695	-0.22956
696	0.24169		696	-0.2343
697	0.25231		697	-0.2295
698	0.2551		698	-0.22578
699	0.26765		699	-0.19921
700	0.29176		700	-0.18599

## Sheet: Fig. 4f
R-D(16)CzCN:BN2			S-D(16)CzCN:BN2
Wavelength (nm)	gEL (× 10-3)		Wavelength (nm)	gEL (× 10-3)
660	0.00424		660	-0.00545
659	0.00426		659	-0.00556
658	0.00429		658	-0.00565
657	0.00432		657	-0.00573
656	0.00433		656	-0.0058
655	0.00435		655	-0.00579
654	0.00434		654	-0.00577
653	0.00434		653	-0.00569
652	0.00434		652	-0.00559
651	0.00429		651	-0.0055
650	0.00426		650	-0.00541
649	0.0042		649	-0.00533
648	0.00414		648	-0.00524
647	0.00411		647	-0.00518
646	0.00409		646	-0.00511
645	0.00409		645	-0.00505
644	0.00411		644	-0.005
643	0.00412		643	-0.00499
642	0.00415		642	-0.00503
641	0.00417		641	-0.00505
640	0.0042		640	-0.00507
639	0.0042		639	-0.00511
638	0.0042		638	-0.00512
637	0.00423		637	-0.0051
636	0.0043		636	-0.00505
635	0.00437		635	-0.00497
634	0.00445		634	-0.00492
633	0.00451		633	-0.00485
632	0.00456		632	-0.00482
631	0.00462		631	-0.00481
630	0.00461		630	-0.00482
629	0.00456		629	-0.00485
628	0.00454		628	-0.0049
627	0.00453		627	-0.00496
626	0.00453		626	-0.00499
625	0.00447		625	-0.00501
624	0.00443		624	-0.00501
623	0.00443		623	-0.00501
622	0.00444		622	-0.00496
621	0.00445		621	-0.00492
620	0.00444		620	-0.00488
619	0.00441		619	-0.00483
618	0.00442		618	-0.00473
617	0.00444		617	-0.00462
616	0.00443		616	-0.00455
615	0.00441		615	-0.0045
614	0.00439		614	-0.00445
613	0.00437		613	-0.00441
612	0.00433		612	-0.00437
611	0.0043		611	-0.00434
610	0.00424		610	-0.0043
609	0.00418		609	-0.00426
608	0.00414		608	-0.00421
607	0.00411		607	-0.00414
606	0.00408		606	-0.00408
605	0.00408		605	-0.00402
604	0.00409		604	-0.00395
603	0.0041		603	-0.00386
602	0.00411		602	-0.00379
601	0.00411		601	-0.00372
600	0.00413		600	-0.00366
599	0.00413		599	-0.00359
598	0.00413		598	-0.00355
597	0.00412		597	-0.00354
596	0.0041		596	-0.00351
595	0.00406		595	-0.00348
594	0.00402		594	-0.00346
593	0.00398		593	-0.00347
592	0.00393		592	-0.00346
591	0.00385		591	-0.00343
590	0.00379		590	-0.00339
589	0.00376		589	-0.00335
588	0.00374		588	-0.00333
587	0.00374		587	-0.00332
586	0.00372		586	-0.00333
585	0.00372		585	-0.00336
584	0.00373		584	-0.00339
583	0.00373		583	-0.00342
582	0.00371		582	-0.00344
581	0.00369		581	-0.00345
580	0.00365		580	-0.00343
579	0.00363		579	-0.00342
578	0.00361		578	-0.0034
577	0.00358		577	-0.00338
576	0.00356		576	-0.00339
575	0.00355		575	-0.0034
574	0.00355		574	-0.00344
573	0.00354		573	-0.00345
572	0.00353		572	-0.00347
571	0.00351		571	-0.0035
570	0.00351		570	-0.00352
569	0.0035		569	-0.00352
568	0.00348		568	-0.00352
567	0.00347		567	-0.00352
566	0.00347		566	-0.00353
565	0.00348		565	-0.00353
564	0.00349		564	-0.00353
563	0.00349		563	-0.00352
562	0.00349		562	-0.00352
561	0.00349		561	-0.0035
560	0.00351		560	-0.00349
559	0.00351		559	-0.00347
558	0.00351		558	-0.00346
557	0.00353		557	-0.00346
556	0.00353		556	-0.00348
555	0.00354		555	-0.0035
554	0.00354		554	-0.00353
553	0.00353		553	-0.00356
552	0.00351		552	-0.00359
551	0.00351		551	-0.0036
550	0.0035		550	-0.0036
549	0.0035		549	-0.0036
548	0.00352		548	-0.00358
547	0.00355		547	-0.00356
546	0.00358		546	-0.00357
545	0.0036		545	-0.00358
544	0.00362		544	-0.00359
543	0.00366		543	-0.00359
542	0.00371		542	-0.00361
541	0.00375		541	-0.00363
540	0.00377		540	-0.00366
539	0.00381		539	-0.00367
538	0.00385		538	-0.0037
537	0.00388		537	-0.00373
536	0.0039		536	-0.00377
535	0.0039		535	-0.0038
534	0.00391		534	-0.00381
533	0.00392		533	-0.00382
532	0.00392		532	-0.00383
531	0.00393		531	-0.00384
530	0.00393		530	-0.00384
529	0.00396		529	-0.00384
528	0.004		528	-0.00385
527	0.00404		527	-0.00385
526	0.00408		526	-0.00386
525	0.00411		525	-0.00388
524	0.00415		524	-0.00388
523	0.00416		523	-0.0039
522	0.00418		522	-0.00392
521	0.00421		521	-0.00393
520	0.00424		520	-0.00395
519	0.00424		519	-0.00398
518	0.00423		518	-0.00402
517	0.00425		517	-0.00407
516	0.00424		516	-0.00411
515	0.00425		515	-0.00415
514	0.00423		514	-0.00423
513	0.00423		513	-0.00429
512	0.00424		512	-0.00434
511	0.00428		511	-0.0044
510	0.00433		510	-0.00448
509	0.00437		509	-0.00459
508	0.00446		508	-0.00471
507	0.00458		507	-0.00482
506	0.00474		506	-0.00491
505	0.00491		505	-0.005
504	0.00508		504	-0.00509
503	0.00524		503	-0.00516
502	0.00544		502	-0.00525
501	0.00563		501	-0.00533
500	0.00581		500	-0.00548
