# Supplementary material for: Deuteration promotes circularly polarized light emission by suppression of vibration
Source: Nat Commun. 2025 Dec 18;17:678. doi: 10.1038/s41467-025-67342-y (PMC12820309; doi:10.1038/s41467-025-67342-y)
Supplement: Supplementary file 5 — Source Data [file 41467_2025_67342_MOESM5_ESM.zip › Source Data/SourceData Fig.5.xlsx]

## Sheet: Fig. 5c
(P,P)-D(32)CzTBCO			(M,M)-D(32)CzTBCO			(P,P)-CzTBCO			(M,M)-CzTBCO
Wavelength (nm)	CP-EL (mdeg)		Wavelength (nm)	CP-EL (mdeg)		Wavelength (nm)	CP-EL (mdeg)		Wavelength (nm)	CP-EL (mdeg)
700	1.27852		700	-1.2911		700	0.88334		700	-0.48512
699	1.15069		699	-1.25856		699	0.91985		699	-0.46878
698	1.10641		698	-1.21319		698	0.82658		698	-0.53274
697	1.16201		697	-1.15729		697	0.80628		697	-0.57362
696	0.97409		696	-1.26764		696	0.8543		696	-0.53393
695	1.09197		695	-1.14786		695	0.87036		695	-0.59464
694	1.05002		694	-0.98624		694	0.85403		694	-0.64233
693	1.28098		693	-0.97255		693	1.04086		693	-0.64023
692	1.24098		692	-1.11105		692	1.13208		692	-0.75481
691	1.11539		691	-1.24646		691	1.20826		691	-0.65861
690	1.17171		690	-1.04057		690	1.21787		690	-0.683
689	1.45941		689	-1.24925		689	1.29696		689	-0.77967
688	1.29045		688	-1.32876		688	1.18418		688	-0.92148
687	1.42851		687	-1.59494		687	1.22473		687	-1.03675
686	1.44743		686	-1.73516		686	1.17093		686	-1.08283
685	1.5158		685	-1.67328		685	1.21917		685	-1.27829
684	1.58401		684	-1.90788		684	1.1809		684	-1.34889
683	1.49872		683	-2.06883		683	1.26645		683	-1.39805
682	1.58072		682	-1.9624		682	1.25767		682	-1.37357
681	1.52212		681	-1.82827		681	1.36747		681	-1.41326
680	1.74437		680	-1.91993		680	1.33397		680	-1.40997
679	1.71188		679	-1.97617		679	1.31039		679	-1.3762
678	1.65905		678	-1.89276		678	1.47371		678	-1.40163
677	1.91871		677	-1.76654		677	1.49321		677	-1.56987
676	1.98916		676	-1.90798		676	1.54236		676	-1.62553
675	2.13873		675	-1.81637		675	1.50242		675	-1.62091
674	2.14886		674	-1.75236		674	1.4875		674	-1.70208
673	2.21463		673	-2.05175		673	1.59821		673	-1.66984
672	2.37545		672	-2.12745		672	1.57314		672	-1.7193
671	2.23079		671	-2.36568		671	1.52152		671	-1.84176
670	2.27544		670	-2.41961		670	1.642		670	-1.99136
669	2.36952		669	-2.22257		669	1.92702		669	-2.12656
668	2.84778		668	-2.45242		668	2.16606		668	-2.29502
667	2.88213		667	-2.60216		667	2.11721		667	-2.29445
666	3.09264		666	-2.56134		666	2.25098		666	-2.34686
665	3.33891		665	-2.64748		665	2.22134		665	-2.44999
664	3.76726		664	-2.78147		664	2.36585		664	-2.49668
663	3.78266		663	-2.89413		663	2.29587		663	-2.3789
662	3.85832		662	-3.16163		662	2.28262		662	-2.24538
661	3.06825		661	-2.82599		661	2.29323		661	-2.24635
660	3.06448		660	-3.04808		660	2.33895		660	-2.3125
659	3.15814		659	-2.95984		659	2.54629		659	-2.53151
658	3.19145		658	-3.06418		658	2.77973		658	-2.56591
657	3.02154		657	-3.23008		657	2.58		657	-2.68333
656	3.39455		656	-3.2189		656	2.57865		656	-3.02495
655	3.34123		655	-4.05227		655	2.71118		655	-2.91317
654	4.02639		654	-4.51425		654	2.87099		654	-3.05771
653	3.98028		653	-4.59992		653	2.99848		653	-2.96459
652	3.88839		652	-4.96614		652	2.67457		652	-3.13483
651	4.0538		651	-5.09591		651	2.77994		651	-3.23329
650	4.52661		650	-5.32279		650	3.15191		650	-3.25475
649	5.04538		649	-5.4073		649	3.38753		649	-3.27774
648	5.20956		648	-5.36266		648	3.25747		648	-3.49863
647	5.26313		647	-5.29567		647	3.26197		647	-3.43961
646	5.2469		646	-5.42766		646	3.32511		646	-3.7341
645	4.91275		645	-5.85477		645	3.70848		645	-3.60093
644	5.05141		644	-5.9585		644	3.81855		644	-3.75072
643	5.34118		643	-6.38879		643	3.58647		643	-3.98467
642	5.37922		642	-6.1425		642	3.45455		642	-4.00806
641	5.92069		641	-6.12833		641	3.98309		641	-4.35566
640	5.99378		640	-6.24668		640	3.86308		640	-4.64512
639	6.58369		639	-6.4392		639	4.06156		639	-4.77712
638	7.08759		638	-6.20257		638	3.9263		638	-5.00593
637	7.14219		637	-6.82405		637	4.1954		637	-5.09036
636	7.0407		636	-6.85942		636	4.46084		636	-5.12561
635	6.93619		635	-7.37523		635	4.73741		635	-5.23019
634	6.68103		634	-7.67328		634	5.0016		634	-5.27196
633	7.00523		633	-7.76689		633	5.1945		633	-5.28035
632	7.33381		632	-7.61999		632	5.49632		632	-5.27724
631	7.40706		631	-8.31705		631	5.81134		631	-5.54653
630	8.04222		630	-7.90361		630	5.87552		630	-5.79096
629	9.34125		629	-8.33915		629	6.0926		629	-6.13094
628	9.38534		628	-8.52605		628	6.32619		628	-6.19942
627	10.0211		627	-8.18661		627	6.66664		627	-6.45986
626	10.4926		626	-9.4087		626	7.03276		626	-6.53359
625	10.5053		625	-9.38194		625	7.62443		625	-6.57426
624	10.5287		624	-9.29561		624	7.65753		624	-6.62329
623	10.4082		623	-9.85412		623	7.92973		623	-6.62134
622	10.3274		622	-10.0436		622	8.23945		622	-6.89876
621	10.6279		621	-10.6965		621	8.24709		621	-6.78509
620	10.5948		620	-11.2021		620	7.92543		620	-6.87983
619	11.2066		619	-11.4444		619	7.9304		619	-7.05524
618	11.5387		618	-12.0732		618	7.89866		618	-7.48075
617	12.8317		617	-12.1568		617	8.24028		617	-7.9503
616	13.2107		616	-12.6263		616	8.01953		616	-8.01354
615	13.4139		615	-12.984		615	8.20945		615	-8.45756
614	14.2623		614	-13.311		614	8.38862		614	-8.86333
613	14.4527		613	-13.5259		613	8.45212		613	-9.07695
612	14.4433		612	-13.1156		612	8.33245		612	-9.43397
611	14.9692		611	-13.9485		611	8.61674		611	-9.61843
610	14.403		610	-14.821		610	9.12149		610	-9.61298
609	14.8972		609	-15.2803		609	9.7242		609	-10.0025
608	14.9517		608	-14.9055		608	10.0054		608	-10.4702
607	15.4946		607	-14.3599		607	10.6453		607	-10.7088
606	15.7075		606	-15.4827		606	11.2022		606	-10.8708
605	16.2826		605	-15.4064		605	11.8798		605	-11.3355
604	17.0981		604	-16.1818		604	12.1151		604	-12.2343
603	18.2317		603	-16.4457		603	12.0898		603	-12.7023
602	18.8646		602	-17.3079		602	12.7878		602	-13.1001
601	20.0531		601	-17.941		601	12.8821		601	-13.3976
600	20.3207		600	-19.5806		600	12.7895		600	-13.6448
599	20.9258		599	-20.0099		599	13.144		599	-14.6505
598	21.4174		598	-20.9032		598	13.0151		598	-14.8949
597	22.1685		597	-21.0167		597	13.8687		597	-15.16
596	22.5651		596	-21.511		596	14.6032		596	-15.4893
595	22.9406		595	-22.7634		595	14.3631		595	-15.872
594	24.008		594	-23.7271		594	15.003		594	-16.1664
593	24.5816		593	-24.0107		593	15.9318		593	-16.8252
592	25.3161		592	-25.2694		592	16.3356		592	-17.2624
591	25.6187		591	-25.4547		591	17.1889		591	-17.9389
590	25.4989		590	-25.7707		590	17.5249		590	-18.1117
589	25.5667		589	-25.9058		589	18.1559		589	-18.2327
588	25.9731		588	-26.3644		588	19.1202		588	-18.7563
587	25.7603		587	-26.6259		587	19.2242		587	-19.5899
586	26.7392		586	-27.2324		586	19.6228		586	-19.7641
585	26.9121		585	-27.5488		585	20.922		585	-20.2919
584	28.0544		584	-28.6018		584	21.0218		584	-21.5778
583	30.2777		583	-29.4737		583	22.0483		583	-22.2374
582	31.1224		582	-30.7952		582	22.5748		582	-22.9424
581	31.4506		581	-31.629		581	23.0556		581	-23.5309
580	32.8623		580	-32.2673		580	24.1604		580	-24.4496
579	34.2722		579	-33.1547		579	25.2903		579	-25.1088
578	35.3317		578	-34.1303		578	25.8916		578	-25.2328
577	35.7076		577	-34.3351		577	26.8402		577	-25.9617
576	36.1447		576	-35.2966		576	27.4132		576	-26.5535
575	37.1883		575	-36.4684		575	28.221		575	-27.5208
574	39.0486		574	-37.4224		574	28.9833		574	-28.5696
573	39.7189		573	-38.877		573	29.3526		573	-29.4048
572	38.9815		572	-40.4095		572	29.648		572	-29.9786
571	40.2301		571	-42.0373		571	30.1855		571	-30.668
570	41.3065		570	-42.7933		570	30.5814		570	-31.3049
569	43.3204		569	-43.4065		569	30.8612		569	-32.4973
568	44.5622		568	-44.9298		568	30.9587		568	-32.6695
567	44.2879		567	-46.2599		567	31.7953		567	-33.0588
566	46.2818		566	-46.2787		566	32.5247		566	-33.9376
565	47.6857		565	-45.8851		565	33.8219		565	-34.6152
564	48.1755		564	-47.333		564	33.974		564	-35.3867
563	49.4302		563	-48.3158		563	34.554		563	-35.6448
562	50.5125		562	-48.5517		562	35.33		562	-36.3336
561	50.2611		561	-48.8287		561	36.486		561	-37.2894
560	52.3451		560	-49.6148		560	36.6937		560	-38.1922
559	53.6467		559	-51.9817		559	37.7072		559	-39.2238
558	54.8695		558	-54.0526		558	38.0434		558	-39.5327
557	56.7261		557	-54.5498		557	39.4533		557	-40.6874
556	57.4571		556	-55.4562		556	40.3512		556	-41.5924
555	56.9253		555	-56.4153		555	41.3248		555	-42.1428
554	59.1692		554	-57.7069		554	42.4779		554	-43.1125
553	59.1271		553	-59.0734		553	43.449		553	-44.2202
552	60.0895		552	-60.1085		552	44.4256		552	-45.3682
551	61.1572		551	-61.6192		551	45.2927		551	-46.1046
550	61.6937		550	-63.2193		550	46.0444		550	-46.457
549	63.3933		549	-64.2885		549	46.0084		549	-47.4102
548	65.7618		548	-66.1482		548	47.7424		548	-48.3219
547	66.2977		547	-66.2086		547	48.2449		547	-49.2194
546	67.4835		546	-66.6938		546	48.8932		546	-49.3066
545	67.81		545	-67.5583		545	49.9745		545	-50.0518
544	68.2293		544	-68.407		544	50.7943		544	-51.1203
543	67.7672		543	-68.8805		543	52.6693		543	-51.5236
542	68.6523		542	-69.7921		542	53.4994		542	-52.6896
541	70.2655		541	-71.3911		541	53.402		541	-52.7489
540	72.8351		540	-72.7288		540	53.8293		540	-53.5052
539	73.6501		539	-74.8626		539	54.9942		539	-53.853
538	75.5234		538	-75.1453		538	55.4875		538	-53.9646
537	75.026		537	-75.4871		537	56.2576		537	-54.2851
536	75.8025		536	-76.8634		536	56.1376		536	-55.0246
535	78.6049		535	-77.7891		535	57.546		535	-55.1722
534	79.5798		534	-79.517		534	58.1607		534	-54.8465
533	79.7848		533	-79.782		533	58.11		533	-55.3977
532	80.9611		532	-79.2486		532	58.9744		532	-56.379
531	80.6981		531	-81.6795		531	59.8162		531	-57.4851
530	81.5092		530	-83.3422		530	59.5528		530	-58.9917
529	82.2032		529	-81.7851		529	59.4898		529	-58.7622
528	81.9952		528	-81.7102		528	59.6011		528	-59.8409
527	82.3562		527	-81.6305		527	60.343		527	-60.9396
526	81.7044		526	-83.0664		526	60.6788		526	-61.6901
525	82.7988		525	-83.1134		525	60.7947		525	-61.093
524	83.1091		524	-83.1969		524	60.6392		524	-60.9364
523	84.022		523	-82.3997		523	60.9174		523	-61.1221
522	83.2963		522	-83.0566		522	61.4725		522	-60.9603
521	82.5497		521	-83.4612		521	62.0506		521	-61.2381
520	82.0122		520	-83.4764		520	62.1548		520	-61.1279
519	80.3068		519	-82.704		519	61.6002		519	-61.4292
518	81.6717		518	-82.8195		518	60.8631		518	-61.7782
517	81.0897		517	-81.6668		517	60.5881		517	-61.6936
516	80.7394		516	-82.5191		516	60.2887		516	-61.0364
515	80.5078		515	-81.1324		515	59.3243		515	-61.0692
514	79.1843		514	-79.6875		514	58.4013		514	-60.3464
513	79.3273		513	-79.3382		513	57.7527		513	-59.1615
512	78.3524		512	-77.5493		512	57.7432		512	-58.4216
511	77.4358		511	-75.852		511	57.3082		511	-57.2686
510	76.2921		510	-76.3972		510	56.1467		510	-56.0614
509	74.1208		509	-73.6901		509	55.536		509	-55.1749
508	73.4573		508	-72.8668		508	54.77		508	-54.2825
507	73.0328		507	-71.159		507	54.0933		507	-53.4541
506	70.8375		506	-69.5985		506	53.0217		506	-53.2787
505	69.1218		505	-68.646		505	51.621		505	-53.0245
504	68.8202		504	-67.4981		504	51.9503		504	-52.882
503	67.9883		503	-65.5517		503	50.4491		503	-52.7889
502	66.987		502	-64.7758		502	49.6181		502	-51.7294
501	64.7552		501	-65.0156		501	49.4797		501	-50.6801
500	62.9754		500	-62.8874		500	48.1259		500	-49.6784
499	62.1148		499	-61.0674		499	47.3619		499	-48.0383
498	61.4286		498	-60.2173		498	46.5098		498	-46.288
497	59.5456		497	-58.718		497	45.077		497	-44.7906
496	58.0341		496	-57.3323		496	43.6573		496	-43.1818
495	55.1747		495	-56.1071		495	42.1133		495	-42.5403
494	53.1128		494	-53.5739		494	41.0654		494	-41.2643
493	51.8027		493	-52.7049		493	39.7692		493	-39.7465
492	49.6951		492	-51.8729		492	38.3298		492	-38.9116
491	47.0856		491	-50.5033		491	36.7736		491	-37.9418
490	45.2062		490	-49.6344		490	35.4477		490	-36.3695
489	44.0239		489	-47.2696		489	34.033		489	-35.4092
488	43.2856		488	-45.4549		488	32.9136		488	-33.5369
487	41.9918		487	-44.327		487	32.1184		487	-31.7831
486	40.2325		486	-42.7903		486	30.3008		486	-31.1752
485	38.8517		485	-39.9452		485	29.1274		485	-29.3776
484	36.3845		484	-37.8664		484	27.6275		484	-27.6628
483	34.5829		483	-34.6065		483	25.6432		483	-26.2528
482	32.2629		482	-32.6524		482	24.4232		482	-24.9243
481	29.6352		481	-30.5848		481	22.7266		481	-23.765
480	27.0949		480	-28.279		480	21.0281		480	-22.3758
479	25.9969		479	-25.6069		479	20.007		479	-21.0128
478	24.0631		478	-23.5447		478	18.4584		478	-19.4788
477	22.7527		477	-22.1963		477	17.5802		477	-18.0496
476	21.0874		476	-21.061		476	16.8285		476	-16.4423
475	20.2459		475	-19.2512		475	16.1182		475	-15.2109
474	19.2878		474	-17.7519		474	15.0943		474	-13.9793
473	17.5873		473	-16.7329		473	13.7811		473	-12.6547
472	15.4378		472	-15.2801		472	12.6372		472	-12.1202
471	14.1311		471	-14.2442		471	11.8064		471	-10.9187
470	12.6601		470	-13.0646		470	10.5767		470	-10.2663
469	12.0221		469	-12.5193		469	9.77269		469	-9.48516
468	10.7311		468	-11.705		468	8.46538		468	-8.7586
467	9.56981		467	-10.5032		467	7.81103		467	-8.1851
466	9.06541		466	-10.0442		466	7.21283		466	-7.35569
465	7.91447		465	-9.21297		465	6.52211		465	-6.71709
464	7.55417		464	-8.1477		464	5.72622		464	-6.41337
463	6.32414		463	-7.6654		463	5.12055		463	-5.73541
462	5.89402		462	-6.71263		462	4.47952		462	-5.10631
461	5.38652		461	-5.97996		461	4.18788		461	-4.67351
460	4.956		460	-5.38226		460	3.69183		460	-4.12537
459	4.49706		459	-4.5721		459	3.18229		459	-3.67215
458	4.48052		458	-4.03051		458	2.95875		458	-3.01079
457	3.84215		457	-3.64484		457	2.49693		457	-2.70755
456	3.28159		456	-3.23336		456	2.0968		456	-2.27496
455	2.769		455	-2.86049		455	1.87902		455	-2.06681
454	2.44488		454	-2.37995		454	1.49411		454	-1.68804
453	2.01005		453	-2.05317		453	1.39769		453	-1.46763
452	1.46413		452	-1.56378		452	1.17156		452	-1.48116
451	1.39205		451	-1.26878		451	0.92292		451	-1.2492
450	1.10308		450	-0.92267		450	0.88459		450	-1.07504
449	0.89331		449	-0.60443		449	0.81708		449	-0.86785
448	0.58977		448	-0.5574		448	0.66355		448	-0.67574
447	0.55457		447	-0.55379		447	0.5527		447	-0.62623
446	0.83561		446	-0.58497		446	0.46946		446	-0.42904
445	0.72816		445	-0.41164		445	0.37731		445	-0.37032
444	0.36085		444	-0.48233		444	0.35151		444	-0.23555
443	0.13878		443	-0.40844		443	0.24246		443	-0.23629
442	0.02386		442	-0.41664		442	0.16545		442	-0.18034
441	-0.09024		441	-0.26914		441	0.09977		441	-0.29374
440	-0.12969		440	-0.15255		440	0.09034		440	-0.23896
439	-0.24771		439	-0.0225		439	0.04326		439	-0.22031
438	-0.22736		438	-0.00391		438	-0.00118		438	-0.27994
437	-0.09707		437	0.0322		437	0.00877		437	-0.25787
436	-0.11917		436	0.03974		436	0.03868		436	-0.24169
435	0.0202		435	0.00518		435	-0.00468		435	-0.28657
434	0.03602		434	0.0989		434	0.03582		434	-0.19029
433	-0.11683		433	0.07209		433	0.04076		433	-0.19454
432	-0.19138		432	0.05167		432	0.0256		432	-0.13481
431	-0.12967		431	-0.04987		431	-0.02453		431	-0.09984
430	-0.17141		430	-0.0244		430	-0.05039		430	-0.0967
429	-0.14388		429	-0.01223		429	-0.05703		429	-0.1423
428	-0.15252		428	-0.09808		428	-0.06956		428	-0.12625
427	-0.13399		427	-0.20715		427	-0.04724		427	-0.07306
426	-0.0404		426	-0.14628		426	-0.12638		426	-0.0667
425	-0.07172		425	-0.20139		425	-0.13665		425	-0.06553
424	-0.03732		424	-0.14154		424	-0.11741		424	-0.08325
423	-0.02154		423	-0.06345		423	-0.14784		423	-0.09053
422	-0.07019		422	0.00658		422	-0.13228		422	-0.08183
421	-0.11707		421	0.12437		421	-0.08022		421	-0.04208
420	-0.07412		420	0.21055		420	-0.04996		420	-0.08496
419	-0.10966		419	0.18816		419	-0.01679		419	-0.08222
418	-0.1786		418	0.15275		418	0.0064		418	-0.04852
417	-0.28442		417	0.21058		417	0.04834		417	-0.00126
416	-0.32943		416	0.17896		416	0.05003		416	-0.01999
415	-0.27828		415	0.20871		415	0.09214		415	-0.00278
414	-0.20343		414	0.04341		414	0.08231		414	0.01334
413	-0.20911		413	-0.09294		413	0.0922		413	-0.0273
412	-0.19141		412	-0.10925		412	0.07758		412	0.0327
411	-0.27417		411	-0.09192		411	0.05692		411	0.03739
410	-0.21889		410	-0.17899		410	0.07139		410	0.01432
409	-0.17124		409	-0.23623		409	0.07353		409	0.06615
408	-0.20056		408	-0.07337		408	0.05856		408	0.06271
407	-0.14481		407	0.00553		407	0.00892		407	0.09232
406	-0.10458		406	0.06567		406	-0.01		406	0.07388
405	-0.12838		405	0.123		405	-0.03375		405	0.06894
404	-0.18348		404	0.06623		404	-0.01222		404	0.05056
403	-0.14439		403	0.1006		403	-0.05947		403	0.06865
402	0.0151		402	0.05106		402	-0.07921		402	0.03268
401	-0.09969		401	-0.08658		401	-0.08991		401	0.01916
400	-0.11532		400	-0.0393		400	-0.06165		400	0.00465

## Sheet: Fig. 5d
(P,P)-D(32)CzTBCO			(M,M)-D(32)CzTBCO			(P,P)-CzTBCO			(M,M)-CzTBCO
Wavelength (nm)	gEL (× 10-3)		Wavelength (nm)	gEL (× 10-3)		Wavelength (nm)	gEL (× 10-3)		Wavelength (nm)	gEL (× 10-3)
600	0.00963		600	-0.00929		600	0.00639		600	-0.00681
599	0.00967		599	-0.00926		599	0.0064		599	-0.00713
598	0.00966		598	-0.00943		598	0.00618		598	-0.00707
597	0.00975		597	-0.00925		597	0.00642		597	-0.00702
596	0.00969		596	-0.00924		596	0.0066		596	-0.007
595	0.00961		595	-0.00955		595	0.00633		595	-0.007
594	0.00982		594	-0.00972		594	0.00646		594	-0.00696
593	0.00981		593	-0.00961		593	0.00669		593	-0.00707
592	0.00986		592	-0.00987		592	0.0067		592	-0.00708
591	0.00974		591	-0.00971		591	0.00688		591	-0.00717
590	0.00947		590	-0.0096		590	0.00685		590	-0.00707
589	0.00927		589	-0.00942		589	0.00692		589	-0.00694
588	0.00921		588	-0.00936		588	0.00713		588	-0.00697
587	0.00893		587	-0.00923		587	0.00699		587	-0.00711
586	0.00905		586	-0.00923		586	0.00697		586	-0.00701
585	0.00891		585	-0.00913		585	0.00726		585	-0.00703
584	0.00908		584	-0.00926		584	0.00712		584	-0.00731
583	0.00957		583	-0.00932		583	0.0073		583	-0.00735
582	0.0096		582	-0.00951		582	0.0073		582	-0.00741
581	0.00948		581	-0.00956		581	0.00728		581	-0.00743
580	0.00968		580	-0.00953		580	0.00744		580	-0.00753
579	0.00987		579	-0.00958		579	0.00762		579	-0.00756
578	0.00995		578	-0.00964		578	0.00763		578	-0.00743
577	0.00984		577	-0.00949		577	0.00773		577	-0.00747
576	0.00975		576	-0.00955		576	0.00773		576	-0.00748
575	0.00981		575	-0.00965		575	0.00779		575	-0.00758
574	0.0101		574	-0.0097		574	0.00783		574	-0.00771
573	0.01006		573	-0.00987		573	0.00776		573	-0.00777
572	0.00967		572	-0.01005		572	0.00767		572	-0.00776
571	0.00979		571	-0.01023		571	0.00765		571	-0.00777
570	0.00984		570	-0.0102		570	0.00758		570	-0.00776
569	0.01011		569	-0.01013		569	0.00749		569	-0.00788
568	0.01019		568	-0.01028		568	0.00735		568	-0.00777
567	0.00992		567	-0.01037		567	0.0074		567	-0.0077
566	0.01015		566	-0.01016		566	0.00741		566	-0.00774
565	0.01025		565	-0.00987		565	0.00755		565	-0.00773
564	0.01015		564	-0.01		564	0.00743		564	-0.00775
563	0.01022		563	-0.01		563	0.00742		563	-0.00766
562	0.01025		562	-0.00986		562	0.00744		562	-0.00766
561	0.01001		561	-0.00974		561	0.00755		561	-0.00771
560	0.01023		560	-0.00972		560	0.00745		560	-0.00776
559	0.0103		559	-0.01		559	0.00752		559	-0.00782
558	0.01035		558	-0.01022		558	0.00746		558	-0.00775
557	0.01052		557	-0.01014		557	0.0076		557	-0.00783
556	0.01048		556	-0.01014		556	0.00764		556	-0.00787
555	0.01022		555	-0.01015		555	0.00769		555	-0.00784
554	0.01045		554	-0.01021		554	0.00777		554	-0.00789
553	0.01027		553	-0.01029		553	0.00782		553	-0.00796
552	0.01028		552	-0.01031		552	0.00787		552	-0.00804
551	0.01031		551	-0.01042		551	0.0079		551	-0.00804
550	0.01025		550	-0.01054		550	0.00791		550	-0.00799
549	0.01038		549	-0.01056		549	0.00778		549	-0.00803
548	0.01063		548	-0.01072		548	0.00797		548	-0.00807
547	0.01057		547	-0.01058		547	0.00794		547	-0.0081
546	0.01062		546	-0.01051		546	0.00793		546	-0.008
545	0.01054		545	-0.01051		545	0.008		545	-0.00802
544	0.01047		544	-0.0105		544	0.00803		544	-0.00808
543	0.01027		543	-0.01044		543	0.00822		543	-0.00804
542	0.01028		542	-0.01046		542	0.00824		542	-0.00812
541	0.0104		541	-0.01058		541	0.00813		541	-0.00803
540	0.01067		540	-0.01067		540	0.00811		540	-0.00806
539	0.01068		539	-0.01087		539	0.0082		539	-0.00802
538	0.01085		538	-0.01081		538	0.00819		538	-0.00796
537	0.01069		537	-0.01077		537	0.00822		537	-0.00794
536	0.01071		536	-0.01087		536	0.00813		536	-0.00798
535	0.01103		535	-0.01092		535	0.00827		535	-0.00793
534	0.01108		534	-0.01109		534	0.00829		534	-0.00782
533	0.01104		533	-0.01105		533	0.00822		533	-0.00785
532	0.01114		532	-0.01092		532	0.00829		532	-0.00794
531	0.01103		531	-0.0112		531	0.00836		531	-0.00804
530	0.01109		530	-0.01138		530	0.00829		530	-0.00821
529	0.01114		529	-0.01111		529	0.00824		529	-0.00814
528	0.01107		528	-0.01107		528	0.00822		528	-0.00826
527	0.01109		527	-0.01102		527	0.0083		527	-0.00839
526	0.01099		526	-0.01119		526	0.00832		526	-0.00848
525	0.01113		525	-0.01119		525	0.00832		525	-0.00838
524	0.01117		524	-0.01118		524	0.0083		524	-0.00835
523	0.01129		523	-0.01108		523	0.00833		523	-0.00837
522	0.01121		522	-0.01118		522	0.00841		522	-0.00835
521	0.01113		521	-0.01125		521	0.0085		521	-0.0084
520	0.01108		520	-0.01128		520	0.00854		520	-0.00839
519	0.01088		519	-0.01121		519	0.00849		519	-0.00846
518	0.01111		518	-0.01127		518	0.00842		518	-0.00854
517	0.01108		517	-0.01117		517	0.00842		517	-0.00857
516	0.0111		516	-0.01135		516	0.00842		516	-0.00853
515	0.01114		515	-0.01123		515	0.00833		515	-0.00858
514	0.01104		514	-0.01112		514	0.00825		514	-0.00854
513	0.01116		513	-0.01117		513	0.00822		513	-0.00844
512	0.01113		512	-0.01102		512	0.00829		512	-0.0084
511	0.01111		511	-0.01089		511	0.00831		511	-0.00831
510	0.01107		510	-0.0111		510	0.00823		510	-0.00823
509	0.01089		509	-0.01084		509	0.00824		509	-0.00819
508	0.01094		508	-0.01087		508	0.00822		508	-0.00817
507	0.01103		507	-0.01077		507	0.00824		507	-0.00816
506	0.01086		506	-0.0107		506	0.0082		506	-0.00826
505	0.01077		505	-0.01073		505	0.00811		505	-0.00836
504	0.0109		504	-0.01073		504	0.0083		504	-0.00848
503	0.01097		503	-0.01061		503	0.0082		503	-0.00861
502	0.01102		502	-0.01068		502	0.00822		502	-0.0086
501	0.01088		501	-0.01094		501	0.00836		501	-0.00859
500	0.01081		500	-0.01081		500	0.00831		500	-0.0086
499	0.01091		499	-0.01073		499	0.00836		499	-0.0085
498	0.01106		498	-0.01084		498	0.00841		498	-0.00839
497	0.011		497	-0.01085		497	0.00836		497	-0.00832
496	0.01101		496	-0.01088		496	0.00831		496	-0.00823
495	0.01078		495	-0.01095		495	0.00825		495	-0.00834
494	0.0107		494	-0.01079		494	0.00829		494	-0.00834
493	0.01078		493	-0.01096		493	0.00829		493	-0.0083
492	0.0107		492	-0.01117		492	0.00826		492	-0.0084
491	0.0105		491	-0.01126		491	0.00821		491	-0.00848
490	0.01045		490	-0.01147		490	0.0082		490	-0.00843
489	0.01056		489	-0.01134		489	0.00816		489	-0.00851
488	0.01079		488	-0.01134		488	0.00821		488	-0.00839
487	0.0109		487	-0.01151		487	0.00833		487	-0.00827
486	0.01089		486	-0.01159		486	0.0082		486	-0.00845
485	0.01099		485	-0.01131		485	0.00823		485	-0.00833
484	0.01078		484	-0.01123		484	0.00818		484	-0.00821
483	0.01077		483	-0.01078		483	0.00798		483	-0.00818
482	0.01056		482	-0.01069		482	0.00799		482	-0.00816
481	0.01021		481	-0.01054		481	0.00783		481	-0.00819
480	0.00985		480	-0.01028		480	0.00764		480	-0.00813
