# Supplementary material for: Deuteration promotes circularly polarized light emission by suppression of vibration
Source: Nat Commun. 2025 Dec 18;17:678. doi: 10.1038/s41467-025-67342-y (PMC12820309; doi:10.1038/s41467-025-67342-y)
Supplement: Supplementary file 5 — Source Data [file 41467_2025_67342_MOESM5_ESM.zip › Source Data/SourceData Supplementary Fig. 17.xlsx]

## Sheet: Sheet1
R-CzCN				S-CzCN				R-D(16)CzCN				S-D(16)CzCN
Wavelength (nm)	Delta I	DC [V]		Wavelength (nm)	Delta I	DC [V]		Wavelength (nm)	Delta I	DC [V]		Wavelength (nm)	Delta I	DC [V]
650	2.25986e-05	0.01518		650	-3.00378e-05	0.0152		650	1.58852e-05	0.01403		650	-4.87523e-05	0.01452
649	2.71136e-05	0.01551		649	-3.10388e-05	0.01554		649	2.4863e-05	0.01438		649	-5.33765e-05	0.01489
648	3.10267e-05	0.01588		648	-3.21403e-05	0.01591		648	1.0001e-05	0.01474		648	-4.53535e-05	0.01525
647	2.25328e-05	0.01626		647	-3.30481e-05	0.01629		647	7.70806e-06	0.0151		647	-4.08297e-05	0.01559
646	2.48187e-05	0.01663		646	-3.41986e-05	0.01665		646	4.41706e-06	0.01547		646	-3.87555e-05	0.01598
645	2.02395e-05	0.01702		645	-3.50353e-05	0.01705		645	1.47698e-05	0.01586		645	-4.63282e-05	0.01639
644	3.35314e-05	0.01745		644	-3.6094e-05	0.01748		644	2.44203e-05	0.01627		644	-5.20504e-05	0.01682
643	4.16375e-05	0.01789		643	-3.74282e-05	0.01792		643	3.22866e-05	0.01672		643	-6.04477e-05	0.01729
642	4.40596e-05	0.01834		642	-3.9064e-05	0.01837		642	4.24931e-05	0.01714		642	-6.23809e-05	0.01774
641	5.03245e-05	0.01879		641	-4.11129e-05	0.01882		641	5.82677e-05	0.01761		641	-7.31544e-05	0.01824
640	5.53746e-05	0.01929		640	-4.31377e-05	0.01932		640	6.91641e-05	0.01809		640	-7.77413e-05	0.01876
639	5.44758e-05	0.01975		639	-4.49496e-05	0.01978		639	7.48246e-05	0.01855		639	-8.21728e-05	0.01928
638	5.20276e-05	0.02024		638	-4.67598e-05	0.02027		638	7.02496e-05	0.01902		638	-9.52912e-05	0.01977
637	4.76256e-05	0.02072		637	-4.88735e-05	0.02075		637	5.82725e-05	0.01949		637	-9.31429e-05	0.02026
636	5.01338e-05	0.02127		636	-5.08604e-05	0.02131		636	5.4714e-05	0.02		636	-9.12138e-05	0.02078
635	4.52956e-05	0.02184		635	-5.28304e-05	0.02187		635	7.09336e-05	0.02053		635	-9.99308e-05	0.02138
634	5.13591e-05	0.02239		634	-5.42321e-05	0.02243		634	7.9355e-05	0.02105		634	-0.000107569	0.02192
633	4.35164e-05	0.02301		633	-5.5505e-05	0.02304		633	7.18817e-05	0.02162		633	-0.000109961	0.02246
632	4.90678e-05	0.02363		632	-5.69963e-05	0.02367		632	7.66843e-05	0.02219		632	-0.000114836	0.02304
631	5.59521e-05	0.02426		631	-5.80042e-05	0.0243		631	8.36157e-05	0.02278		631	-0.000114872	0.02368
630	6.34943e-05	0.02488		630	-5.8043e-05	0.02492		630	9.3736e-05	0.0234		630	-0.000108665	0.0243
629	7.38203e-05	0.02552		629	-5.78119e-05	0.02556		629	8.84504e-05	0.02404		629	-0.000114543	0.02496
628	7.322e-05	0.0262		628	-5.71773e-05	0.02624		628	8.96481e-05	0.02464		628	-0.000106225	0.02562
627	6.78956e-05	0.02688		627	-5.67997e-05	0.02692		627	8.69986e-05	0.0253		627	-0.000101355	0.02628
626	6.78542e-05	0.02753		626	-5.70018e-05	0.02757		626	8.99126e-05	0.02593		626	-9.13639e-05	0.02694
625	7.54414e-05	0.02822		625	-5.75894e-05	0.02827		625	0.000102933	0.0266		625	-9.91087e-05	0.02762
624	7.67863e-05	0.02895		624	-5.86679e-05	0.029		624	0.000106226	0.02731		624	-0.000107703	0.02832
623	8.02759e-05	0.02971		623	-6.03823e-05	0.02976		623	0.000124206	0.02799		623	-0.000106399	0.02906
622	5.75755e-05	0.03049		622	-6.22798e-05	0.03053		622	0.00015043	0.02872		622	-9.79307e-05	0.02983
621	5.66398e-05	0.0313		621	-6.43806e-05	0.03135		621	0.000140929	0.02951		621	-0.000118141	0.0306
620	5.75216e-05	0.03214		620	-6.7256e-05	0.03219		620	0.000159297	0.0303		620	-0.000118658	0.03145
619	5.87309e-05	0.03307		619	-6.98037e-05	0.03312		619	0.000161642	0.03111		619	-0.00010468	0.0323
618	4.26065e-05	0.03395		618	-7.2379e-05	0.03401		618	0.000159164	0.03193		618	-0.000114692	0.03316
617	3.82812e-05	0.03485		617	-7.42782e-05	0.03491		617	0.000146683	0.03281		617	-0.000115294	0.03407
616	3.44592e-05	0.03574		616	-7.58621e-05	0.03579		616	0.000143641	0.03368		616	-0.000135586	0.03496
615	4.59347e-05	0.03663		615	-7.72776e-05	0.03669		615	0.000129719	0.03453		615	-0.000130702	0.03589
614	5.95292e-05	0.03756		614	-7.8803e-05	0.03762		614	0.000141684	0.03542		614	-0.000138277	0.03681
613	6.67179e-05	0.03846		613	-7.99514e-05	0.03852		613	0.000133584	0.03633		613	-0.000149005	0.0377
612	7.4587e-05	0.03939		612	-8.12075e-05	0.03946		612	0.000130158	0.03724		612	-0.000165789	0.03864
611	9.29942e-05	0.04038		611	-8.23785e-05	0.04044		611	0.000129172	0.03821		611	-0.000151297	0.03965
610	9.27336e-05	0.04137		610	-8.3566e-05	0.04144		610	0.000140843	0.03915		610	-0.000167073	0.04066
609	0.00010388	0.04243		609	-8.57416e-05	0.0425		609	0.000150717	0.04016		609	-0.000153036	0.04171
608	0.000115402	0.04356		608	-8.77975e-05	0.04363		608	0.000172182	0.04123		608	-0.000162064	0.04282
607	0.000112759	0.04471		607	-9.04159e-05	0.04478		607	0.000163463	0.04234		607	-0.000176983	0.04399
606	0.000120337	0.04591		606	-9.29624e-05	0.04598		606	0.000170007	0.04345		606	-0.000181163	0.04518
605	0.000110974	0.04711		605	-9.6839e-05	0.04718		605	0.000191264	0.04456		605	-0.0001732	0.04638
604	0.000113417	0.04833		604	-0.000100756	0.0484		604	0.000180772	0.04572		604	-0.000193584	0.04757
603	0.000108609	0.04957		603	-0.000105152	0.04965		603	0.00019939	0.04695		603	-0.000191573	0.04881
602	0.000106028	0.05085		602	-0.000109425	0.05093		602	0.000195419	0.0482		602	-0.000196555	0.05009
601	9.65664e-05	0.05216		601	-0.000113091	0.05225		601	0.000201681	0.04942		601	-0.000203094	0.05135
600	0.000106842	0.05345		600	-0.000116501	0.05354		600	0.000208188	0.05066		600	-0.000189445	0.05264
599	0.000106061	0.05479		599	-0.000119878	0.05488		599	0.000222598	0.052		599	-0.000205226	0.05401
598	0.000109964	0.05614		598	-0.000122724	0.05623		598	0.000233615	0.05331		598	-0.000215289	0.05535
597	0.000111966	0.05757		597	-0.000126633	0.05766		597	0.000249525	0.05464		597	-0.000201328	0.0568
596	0.000108037	0.05898		596	-0.00013006	0.05907		596	0.00024855	0.05598		596	-0.000213597	0.05818
595	0.000122982	0.06044		595	-0.000133189	0.06054		595	0.00025479	0.05739		595	-0.000212486	0.05965
594	0.000122393	0.06191		594	-0.000136826	0.062		594	0.00027201	0.05885		594	-0.000193329	0.06113
593	0.000139521	0.06343		593	-0.000140497	0.06353		593	0.000279954	0.06033		593	-0.000221572	0.06269
592	0.000136219	0.06499		592	-0.000144602	0.06509		592	0.000279735	0.06184		592	-0.000190308	0.06427
591	0.000144351	0.06664		591	-0.000148562	0.06675		591	0.000278633	0.06347		591	-0.00021753	0.06587
590	0.000152749	0.06828		590	-0.000153159	0.06839		590	0.00027413	0.065		590	-0.000235666	0.06749
589	0.000151195	0.06997		589	-0.000157924	0.07008		589	0.000275069	0.06661		589	-0.000210905	0.06917
588	0.000151965	0.07172		588	-0.000163723	0.07184		588	0.000271027	0.06825		588	-0.000240903	0.07087
587	0.000159014	0.07351		587	-0.000169475	0.07363		587	0.000290616	0.06993		587	-0.000282947	0.07262
586	0.000164129	0.07535		586	-0.000176238	0.07547		586	0.000296276	0.07168		586	-0.000295087	0.07441
585	0.000190463	0.07715		585	-0.000183021	0.07728		585	0.000287964	0.07348		585	-0.000335733	0.07622
584	0.000189545	0.07908		584	-0.00018922	0.07921		584	0.00028883	0.07533		584	-0.000359581	0.07817
583	0.000193638	0.0811		583	-0.000195395	0.08123		583	0.000331528	0.07726		583	-0.000387868	0.08015
582	0.000203679	0.08314		582	-0.000201502	0.08327		582	0.00033535	0.07924		582	-0.000429851	0.08219
581	0.000212114	0.0852		581	-0.000208622	0.08534		581	0.000344506	0.0812		581	-0.00043116	0.08423
580	0.000213611	0.08737		580	-0.000215158	0.08751		580	0.000351506	0.08324		580	-0.000453063	0.08636
579	0.000212402	0.08953		579	-0.0002218	0.08967		579	0.000346681	0.08526		579	-0.0004663	0.08849
578	0.000223542	0.0917		578	-0.000229156	0.09184		578	0.000363363	0.08729		578	-0.000474426	0.09066
577	0.00022516	0.09394		577	-0.000237363	0.09409		577	0.000364444	0.08944		577	-0.000433801	0.09289
576	0.000241545	0.09613		576	-0.000245493	0.09629		576	0.000355743	0.09156		576	-0.000400059	0.09509
575	0.000250625	0.09844		575	-0.000253759	0.0986		575	0.000371438	0.0938		575	-0.000417008	0.0974
574	0.000275129	0.10073		574	-0.000261442	0.10089		574	0.000383785	0.09601		574	-0.000434323	0.0997
573	0.000279557	0.1031		573	-0.00026951	0.10326		573	0.000408954	0.09824		573	-0.00042851	0.10204
572	0.000266924	0.10554		572	-0.000275623	0.10571		572	0.000407436	0.10057		572	-0.00044582	0.10444
571	0.000262426	0.10802		571	-0.000281093	0.10819		571	0.000431069	0.10295		571	-0.000458367	0.10689
570	0.000275666	0.11058		570	-0.000287387	0.11076		570	0.000436401	0.10547		570	-0.000493196	0.10945
569	0.000300384	0.11329		569	-0.000293998	0.11347		569	0.000426858	0.10807		569	-0.000531677	0.11218
568	0.000302909	0.11603		568	-0.000301108	0.11622		568	0.000449409	0.11063		568	-0.000529369	0.11491
567	0.000302267	0.11885		567	-0.000309473	0.11904		567	0.000463198	0.11331		567	-0.000523717	0.11772
566	0.000328254	0.12171		566	-0.000316976	0.12191		566	0.000492178	0.1161		566	-0.000520383	0.12062
565	0.000357942	0.12464		565	-0.0003248	0.12484		565	0.000512909	0.11888		565	-0.000548661	0.12352
564	0.000354435	0.12757		564	-0.00033215	0.12777		564	0.00055938	0.12161		564	-0.000568607	0.12642
563	0.000358617	0.13065		563	-0.000339259	0.13086		563	0.000597048	0.12447		563	-0.000592933	0.12945
562	0.000351097	0.13361		562	-0.000346091	0.13382		562	0.000615596	0.12729		562	-0.00061723	0.13242
561	0.000365819	0.13667		561	-0.000352173	0.13689		561	0.000637639	0.13017		561	-0.000617483	0.1354
560	0.000343285	0.13981		560	-0.000359512	0.14003		560	0.000675472	0.13312		560	-0.000665238	0.13845
559	0.000326297	0.14298		559	-0.000368605	0.14321		559	0.000689987	0.13614		559	-0.000686794	0.14148
558	0.000350992	0.14612		558	-0.000378212	0.14635		558	0.000689537	0.13919		558	-0.000697666	0.14463
557	0.000368958	0.14945		557	-0.000388869	0.14969		557	0.000706025	0.14236		557	-0.000712281	0.14779
556	0.00038987	0.15287		556	-0.000399471	0.15312		556	0.000711222	0.14556		556	-0.000734134	0.15108
555	0.00042272	0.15621		555	-0.000409892	0.15646		555	0.000725612	0.14873		555	-0.000747041	0.15434
554	0.00039998	0.1597		554	-0.000420464	0.15996		554	0.000766212	0.15214		554	-0.000771658	0.15779
553	0.000419146	0.16319		553	-0.000429497	0.16345		553	0.000776149	0.15544		553	-0.000765294	0.16127
552	0.000408916	0.16671		552	-0.000438135	0.16697		552	0.000821029	0.15874		552	-0.000775337	0.16472
551	0.000419251	0.17029		551	-0.000448249	0.17056		551	0.000825978	0.16207		551	-0.000779065	0.16825
550	0.000421431	0.17383		550	-0.000457481	0.17411		550	0.000857252	0.16551		550	-0.00083027	0.17187
549	0.000427182	0.17756		549	-0.000466238	0.17785		549	0.000862041	0.16911		549	-0.000813692	0.17556
548	0.00046302	0.18127		548	-0.000475878	0.18156		548	0.000876123	0.17269		548	-0.000823642	0.17927
547	0.000494271	0.18519		547	-0.000487006	0.18549		547	0.000872843	0.17627		547	-0.0008087	0.18315
546	0.000502585	0.18914		546	-0.000499818	0.18945		546	0.000888414	0.18003		546	-0.000851721	0.18706
545	0.000542103	0.19315		545	-0.000511317	0.19346		545	0.000913467	0.18392		545	-0.000868968	0.19103
544	0.000565438	0.19735		544	-0.000522083	0.19766		544	0.000936603	0.18792		544	-0.000908898	0.19523
543	0.000563432	0.20163		543	-0.000533483	0.20195		543	0.00098564	0.19191		543	-0.000941089	0.19939
542	0.000566559	0.20603		542	-0.00054435	0.20636		542	0.00098974	0.19601		542	-0.000969264	0.20363
541	0.000554083	0.21035		541	-0.000556973	0.21069		541	0.00105	0.20009		541	-0.00102	0.20788
540	0.000573886	0.21471		540	-0.000570152	0.21505		540	0.00106	0.20421		540	-0.00107	0.21205
539	0.000607292	0.21897		539	-0.000585127	0.21932		539	0.00106	0.2082		539	-0.00106	0.2162
538	0.00058941	0.22352		538	-0.000601047	0.22388		538	0.0011	0.21237		538	-0.00109	0.22048
537	0.000570012	0.22784		537	-0.000616181	0.22821		537	0.00115	0.21639		537	-0.00114	0.22462
536	0.000606826	0.23234		536	-0.000632412	0.23271		536	0.00118	0.22061		536	-0.00117	0.22901
535	0.000621489	0.23689		535	-0.000648155	0.23727		535	0.00123	0.22481		535	-0.00119	0.23354
534	0.000646588	0.24146		534	-0.000663904	0.24185		534	0.00126	0.22903		534	-0.00119	0.2379
533	0.000638478	0.24615		533	-0.000679258	0.24655		533	0.00126	0.23347		533	-0.00124	0.24248
532	0.000638117	0.25072		532	-0.000695158	0.25113		532	0.00129	0.23775		532	-0.00129	0.24702
531	0.000674849	0.25541		531	-0.000711746	0.25582		531	0.00131	0.24202		531	-0.0013	0.25162
530	0.000694402	0.26014		530	-0.000729453	0.26056		530	0.00131	0.24645		530	-0.0013	0.25626
529	0.000715569	0.26478		529	-0.00074792	0.26521		529	0.00134	0.25089		529	-0.00133	0.26074
528	0.000748622	0.26959		528	-0.000768718	0.27002		528	0.00136	0.25545		528	-0.00135	0.26547
527	0.000783273	0.27436		527	-0.00078842	0.2748		527	0.00137	0.25984		527	-0.0014	0.27006
526	0.000817253	0.27917		526	-0.000807643	0.27962		526	0.00137	0.26433		526	-0.00145	0.27476
525	0.000799782	0.28399		525	-0.000828143	0.28444		525	0.00138	0.26877		525	-0.0015	0.27936
524	0.00083297	0.28894		524	-0.000849792	0.2894		524	0.00144	0.27331		524	-0.00154	0.28408
523	0.000856587	0.29401		523	-0.000870161	0.29448		523	0.00146	0.27793		523	-0.00158	0.28883
522	0.000887993	0.29914		522	-0.000889292	0.29962		522	0.00148	0.28247		522	-0.00158	0.29359
521	0.000886443	0.30409		521	-0.000906058	0.30458		521	0.00157	0.28713		521	-0.00158	0.29841
520	0.000939597	0.30923		520	-0.000923978	0.30973		520	0.00162	0.29181		520	-0.00161	0.30338
519	0.000980139	0.31437		519	-0.000940037	0.31488		519	0.0017	0.29647		519	-0.00162	0.30829
518	0.00101	0.31932		518	-0.000955696	0.31983		518	0.00177	0.30105		518	-0.00164	0.31289
517	0.00103	0.32408		517	-0.000971456	0.3246		517	0.00175	0.30552		517	-0.00162	0.31747
516	0.00107	0.32902		516	-0.000987336	0.32954		516	0.00174	0.31004		516	-0.00168	0.32209
515	0.00107	0.3339		515	-0.001	0.33444		515	0.00176	0.3144		515	-0.00171	0.32643
514	0.00109	0.33887		514	-0.00102	0.33942		514	0.00179	0.3188		514	-0.00177	0.3309
513	0.0011	0.34371		513	-0.00104	0.34426		513	0.0018	0.32334		513	-0.00177	0.33521
512	0.00111	0.3486		512	-0.00106	0.34915		512	0.00185	0.32765		512	-0.00181	0.33969
511	0.00112	0.35353		511	-0.00107	0.35409		511	0.00193	0.33192		511	-0.00186	0.34423
510	0.0011	0.35841		510	-0.00109	0.35898		510	0.00201	0.33633		510	-0.00188	0.34873
509	0.00107	0.36341		509	-0.00111	0.36399		509	0.00208	0.34064		509	-0.00193	0.35318
508	0.00109	0.36822		508	-0.00112	0.36881		508	0.0021	0.34482		508	-0.00199	0.35766
507	0.00104	0.37278		507	-0.00114	0.37338		507	0.00217	0.34877		507	-0.00197	0.36182
506	0.00107	0.37728		506	-0.00115	0.37789		506	0.00215	0.35281		506	-0.00204	0.36613
505	0.00109	0.3817		505	-0.00116	0.38231		505	0.00218	0.35662		505	-0.00211	0.37015
504	0.00111	0.38585		504	-0.00118	0.38647		504	0.00218	0.36034		504	-0.00218	0.37416
503	0.00118	0.39007		503	-0.00119	0.3907		503	0.00218	0.36387		503	-0.00225	0.37792
502	0.0012	0.39413		502	-0.0012	0.39476		502	0.0022	0.36744		502	-0.00231	0.38158
501	0.0012	0.39809		501	-0.00121	0.39873		501	0.00227	0.3707		501	-0.0023	0.3853
500	0.00127	0.40203		500	-0.00122	0.40267		500	0.00232	0.37397		500	-0.00235	0.38882
499	0.00127	0.40585		499	-0.00123	0.40649		499	0.00236	0.37705		499	-0.00239	0.39217
498	0.00128	0.40942		498	-0.00124	0.41008		498	0.00232	0.38012		498	-0.0024	0.39526
497	0.00129	0.41301		497	-0.00125	0.41367		497	0.00234	0.38317		497	-0.00239	0.39816
496	0.00129	0.41624		496	-0.00127	0.41691		496	0.00237	0.38586		496	-0.0024	0.40091
495	0.00131	0.41939		495	-0.00128	0.42006		495	0.00242	0.38847		495	-0.00241	0.40384
494	0.00133	0.42242		494	-0.00129	0.42309		494	0.00236	0.39108		494	-0.00246	0.40643
493	0.00133	0.42529		493	-0.0013	0.42597		493	0.00234	0.39353		493	-0.00246	0.40873
492	0.00134	0.42805		492	-0.00132	0.42874		492	0.00237	0.39565		492	-0.00246	0.4108
491	0.00135	0.43052		491	-0.00133	0.43121		491	0.0024	0.39739		491	-0.0025	0.41286
490	0.00136	0.43265		490	-0.00134	0.43334		490	0.00243	0.39868		490	-0.00254	0.41461
489	0.00137	0.43456		489	-0.00135	0.43526		489	0.00244	0.40023		489	-0.00254	0.41589
488	0.00134	0.43657		488	-0.00137	0.43727		488	0.00243	0.40123		488	-0.00247	0.417
487	0.00139	0.43808		487	-0.00137	0.43878		487	0.00247	0.40209		487	-0.00252	0.41793
486	0.00139	0.43941		486	-0.00138	0.44011		486	0.00248	0.40256		486	-0.00254	0.4186
485	0.00137	0.44035		485	-0.00139	0.44105		485	0.00252	0.40302		485	-0.00256	0.41894
484	0.0014	0.44136		484	-0.00139	0.44206		484	0.00254	0.40323		484	-0.00255	0.41921
483	0.00138	0.44213		483	-0.0014	0.44283		483	0.00257	0.40322		483	-0.00253	0.41936
482	0.00139	0.44229		482	-0.0014	0.443		482	0.00256	0.40283		482	-0.00256	0.41906
481	0.00138	0.44208		481	-0.00141	0.44279		481	0.00259	0.40233		481	-0.00257	0.41846
480	0.00141	0.44139		480	-0.00141	0.44209		480	0.00257	0.40154		480	-0.00257	0.41755
479	0.00147	0.44062		479	-0.00142	0.44132		479	0.00259	0.40025		479	-0.00256	0.41631
478	0.00149	0.43951		478	-0.00142	0.44021		478	0.00254	0.39882		478	-0.00252	0.41498
477	0.00147	0.43786		477	-0.00142	0.43856		477	0.00258	0.39722		477	-0.00254	0.41303
476	0.00146	0.43617		476	-0.00142	0.43687		476	0.00258	0.39505		476	-0.00254	0.41089
475	0.00142	0.434		475	-0.00142	0.4347		475	0.00263	0.39263		475	-0.00254	0.40846
474	0.00146	0.43168		474	-0.00141	0.43237		474	0.0026	0.38986		474	-0.00255	0.40544
473	0.00146	0.42901		473	-0.00141	0.4297		473	0.00258	0.38687		473	-0.00251	0.4024
472	0.00142	0.4261		472	-0.00141	0.42678		472	0.00264	0.38386		472	-0.00241	0.39893
471	0.00145	0.42258		471	-0.0014	0.42326		471	0.00267	0.3803		471	-0.00241	0.3952
470	0.00145	0.41885		470	-0.00139	0.41952		470	0.00261	0.37623		470	-0.00237	0.39102
469	0.00144	0.4147		469	-0.00139	0.41536		469	0.00258	0.37199		469	-0.00237	0.3865
468	0.00142	0.41014		468	-0.00138	0.41079		468	0.00256	0.36726		468	-0.00235	0.38157
467	0.00143	0.40536		467	-0.00137	0.40601		467	0.00254	0.36239		467	-0.0023	0.37666
466	0.00138	0.40021		466	-0.00135	0.40085		466	0.00251	0.35716		466	-0.00235	0.37129
465	0.00139	0.39481		465	-0.00134	0.39544		465	0.00241	0.35169		465	-0.00238	0.36562
464	0.00136	0.38897		464	-0.00132	0.38959		464	0.00235	0.34601		464	-0.00233	0.35954
463	0.00133	0.38274		463	-0.0013	0.38335		463	0.00234	0.34003		463	-0.00231	0.35324
462	0.00133	0.37636		462	-0.00129	0.37696		462	0.00225	0.33385		462	-0.00227	0.34689
461	0.0013	0.36958		461	-0.00127	0.37017		461	0.0022	0.32744		461	-0.00221	0.3402
460	0.00127	0.3626		460	-0.00125	0.36318		460	0.00212	0.32085		460	-0.00218	0.33328
459	0.00126	0.35522		459	-0.00123	0.35579		459	0.0021	0.31402		459	-0.00211	0.32619
458	0.00121	0.34723		458	-0.0012	0.34778		458	0.00206	0.30664		458	-0.00206	0.31867
457	0.00116	0.33926		457	-0.00118	0.3398		457	0.002	0.29923		457	-0.00198	0.31111
456	0.00117	0.33065		456	-0.00115	0.33118		456	0.00198	0.29158		456	-0.00198	0.30311
455	0.00113	0.32213		455	-0.00112	0.32264		455	0.00193	0.28377		455	-0.00193	0.29502
454	0.00113	0.31335		454	-0.00109	0.31385		454	0.00192	0.27567		454	-0.00187	0.28679
453	0.00111	0.30451		453	-0.00106	0.305		453	0.00186	0.26766		453	-0.00184	0.27856
452	0.00109	0.29556		452	-0.00103	0.29603		452	0.00175	0.25965		452	-0.00178	0.27013
451	0.00104	0.28683		451	-0.001	0.28729		451	0.00165	0.2517		451	-0.00174	0.26183
450	0.00102	0.27773		450	-0.000973069	0.27817		450	0.00162	0.24344		450	-0.00169	0.2532
449	0.000965091	0.26842		449	-0.000940914	0.26885		449	0.00157	0.23498		449	-0.00162	0.24446
448	0.000940351	0.25873		448	-0.000909375	0.25915		448	0.00154	0.22638		448	-0.00157	0.23556
447	0.000886815	0.24903		447	-0.000878206	0.24943		447	0.00145	0.21787		447	-0.00152	0.22653
446	0.000835338	0.23933		446	-0.00084556	0.23971		446	0.00139	0.20909		446	-0.00143	0.21751
445	0.000797995	0.22933		445	-0.000814516	0.22969		445	0.0014	0.20013		445	-0.00136	0.20843
444	0.000765135	0.21941		444	-0.000783898	0.21976		444	0.00135	0.1916		444	-0.00134	0.19956
443	0.000728517	0.20972		443	-0.000752718	0.21006		443	0.00125	0.18314		443	-0.00131	0.19081
442	0.000699433	0.20021		442	-0.000722005	0.20053		442	0.00119	0.17486		442	-0.00125	0.18212
441	0.000664918	0.19066		441	-0.000689305	0.19096		441	0.00112	0.16648		441	-0.0012	0.17336
440	0.000629522	0.18132		440	-0.000656322	0.18161		440	0.00106	0.15845		440	-0.00115	0.16498
439	0.000600735	0.17213		439	-0.000623921	0.1724		439	0.00099946	0.15054		439	-0.00111	0.15672
438	0.00057783	0.16316		438	-0.000592085	0.16342		438	0.000922371	0.14282		438	-0.00104	0.14854
437	0.000527636	0.15433		437	-0.000560212	0.15458		437	0.000860603	0.13521		437	-0.00096095	0.14054
436	0.000516067	0.14559		436	-0.000530296	0.14583		436	0.000837303	0.12782		436	-0.000887332	0.13278
435	0.000489412	0.13705		435	-0.000500795	0.13727		435	0.00078287	0.12051		435	-0.00084447	0.1252
434	0.000448651	0.12856		434	-0.000472549	0.12877		434	0.000745784	0.11321		434	-0.00079316	0.11771
433	0.000433106	0.12039		433	-0.000445683	0.12058		433	0.000728996	0.10617		433	-0.000711835	0.11044
432	0.000397189	0.11265		432	-0.000419431	0.11283		432	0.000684764	0.09955		432	-0.000686097	0.10356
431	0.000389146	0.10532		431	-0.000393925	0.10549		431	0.000650557	0.09333		431	-0.000639973	0.09709
430	0.000359815	0.09808		430	-0.000369298	0.09824		430	0.000625655	0.08719		430	-0.000600167	0.09069
429	0.00031262	0.09117		429	-0.000345733	0.09132		429	0.000585783	0.08123		429	-0.000551148	0.08447
428	0.000283894	0.08435		428	-0.000323477	0.08448		428	0.000553654	0.07543		428	-0.000514818	0.07846
427	0.000281669	0.07797		427	-0.000302107	0.0781		427	0.000503276	0.07005		427	-0.000470131	0.0728
426	0.00024877	0.07175		426	-0.000282095	0.07187		426	0.000448578	0.06479		426	-0.000432332	0.06733
425	0.000225649	0.066		425	-0.000262669	0.06611		425	0.000406679	0.05987		425	-0.000399423	0.06226
424	0.000217184	0.06057		424	-0.000244476	0.06066		424	0.000363718	0.05521		424	-0.000336239	0.05746
423	0.000202818	0.05558		423	-0.000226834	0.05567		423	0.000329031	0.05093		423	-0.00032652	0.05304
422	0.00018067	0.05076		422	-0.000209958	0.05085		422	0.000302751	0.0468		422	-0.000294217	0.04871
421	0.000163686	0.04638		421	-0.000194274	0.04645		421	0.000275778	0.04303		421	-0.000272818	0.04475
420	0.000141698	0.04229		420	-0.000178941	0.04236		420	0.000253953	0.03948		420	-0.000255059	0.04105
419	0.000127486	0.03845		419	-0.000164717	0.03851		419	0.000239813	0.03614		419	-0.000232956	0.03759
418	0.000112836	0.03481		418	-0.000150437	0.03486		418	0.000230169	0.03293		418	-0.000224054	0.03425
417	0.000110311	0.03144		417	-0.000137358	0.03149		417	0.00021144	0.02999		417	-0.00022076	0.03115
416	0.000108526	0.02826		416	-0.000125589	0.0283		416	0.000196114	0.02715		416	-0.000208844	0.02826
415	9.52649e-05	0.02542		415	-0.000114847	0.02546		415	0.00017004	0.02461		415	-0.000194468	0.02563
414	0.000100449	0.02278		414	-0.000104126	0.02281		414	0.000146395	0.02224		414	-0.000165528	0.02319
413	9.21801e-05	0.02045		413	-9.47673e-05	0.02048		413	0.000130153	0.02013		413	-0.00016047	0.02095
412	7.28011e-05	0.01835		412	-8.62845e-05	0.01838		412	0.000117526	0.01817		412	-0.000147239	0.01895
411	7.50273e-05	0.01645		411	-7.81404e-05	0.01647		411	9.3522e-05	0.01645		411	-0.000124606	0.01714
410	6.74901e-05	0.01472		410	-7.05708e-05	0.01474		410	8.26628e-05	0.01488		410	-0.000108845	0.01547
409	5.65726e-05	0.01319		409	-6.38872e-05	0.01321		409	8.54556e-05	0.01346		409	-9.26505e-05	0.01397
408	4.97623e-05	0.01184		408	-5.7883e-05	0.01186		408	7.38953e-05	0.01215		408	-8.25945e-05	0.01261
407	4.15929e-05	0.01056		407	-5.27582e-05	0.01057		407	6.9574e-05	0.01089		407	-7.96507e-05	0.01128
406	3.21435e-05	0.00943		406	-4.8202e-05	0.00945		406	7.12139e-05	0.00977		406	-6.44599e-05	0.01018
405	3.28383e-05	0.00841		405	-4.42317e-05	0.00843		405	6.2641e-05	0.0088		405	-5.14611e-05	0.00915
404	1.83923e-05	0.00752		404	-4.03625e-05	0.00753		404	5.0905e-05	0.00788		404	-3.8407e-05	0.00819
403	1.53671e-05	0.00674		403	-3.65646e-05	0.00675		403	4.15299e-05	0.00705		403	-3.36726e-05	0.00734
402	1.3645e-05	0.00604		402	-3.32972e-05	0.00605		402	2.86242e-05	0.00629		402	-2.53119e-05	0.00652
401	1.47907e-05	0.00542		401	-2.98224e-05	0.00543		401	2.55349e-05	0.00567		401	-2.23515e-05	0.00588
400	1.35798e-05	0.00486		400	-2.66784e-05	0.00487		400	2.18226e-05	0.00509		400	-1.72808e-05	0.00528
