# Supplementary material for: Deuteration promotes circularly polarized light emission by suppression of vibration
Source: Nat Commun. 2025 Dec 18;17:678. doi: 10.1038/s41467-025-67342-y (PMC12820309; doi:10.1038/s41467-025-67342-y)
Supplement: Supplementary file 5 — Source Data [file 41467_2025_67342_MOESM5_ESM.zip › Source Data/SourceData Supplementary Fig. 42.xlsx]

## Sheet: Sheet1
(P,P)-CzTBCO				(M,M)-CzTBCO				(P,P)-D(32)CzTBCO				(M,M)-D(32)CzTBCO
Wavelength (nm)	Delta I	DC [V]		Wavelength (nm)	Delta I	DC [V]		Wavelength (nm)	Delta I	DC [V]		Wavelength (nm)	Delta I	DC [V]
700	6.16685e-05	0.00811		700	-3.38675e-05	0.00821		700	8.92574e-05	0.00901		700	-9.01358e-05	0.0089
699	6.42175e-05	0.00834		699	-3.27271e-05	0.00845		699	8.03334e-05	0.00925		699	-8.78636e-05	0.00921
698	5.77057e-05	0.00859		698	-3.71923e-05	0.00869		698	7.72418e-05	0.00957		698	-8.46967e-05	0.00949
697	5.62891e-05	0.00888		697	-4.00458e-05	0.00896		697	8.1123e-05	0.00982		697	-8.07937e-05	0.00978
696	5.9641e-05	0.00916		696	-3.72751e-05	0.00924		696	6.80044e-05	0.01012		696	-8.84982e-05	0.01008
695	6.07624e-05	0.00944		695	-4.15138e-05	0.00953		695	7.6234e-05	0.01042		695	-8.01358e-05	0.01041
694	5.96227e-05	0.00972		694	-4.48428e-05	0.00981		694	7.33052e-05	0.01068		694	-6.88527e-05	0.01073
693	7.26657e-05	0.01001		693	-4.46963e-05	0.01008		693	8.94291e-05	0.01104		693	-6.78965e-05	0.01107
692	7.90337e-05	0.01032		692	-5.26954e-05	0.0104		692	8.66366e-05	0.01137		692	-7.75657e-05	0.01137
691	8.43524e-05	0.01065		691	-4.59798e-05	0.01075		691	7.78691e-05	0.01175		691	-8.7019e-05	0.01173
690	8.50234e-05	0.01097		690	-4.76821e-05	0.01109		690	8.18004e-05	0.01211		690	-7.26457e-05	0.01206
689	9.05445e-05	0.01133		689	-5.4431e-05	0.01144		689	0.000101886	0.01247		689	-8.72139e-05	0.01245
688	8.26711e-05	0.01164		688	-6.43311e-05	0.01176		688	9.00899e-05	0.01286		688	-9.27646e-05	0.01285
687	8.55023e-05	0.01203		687	-7.23785e-05	0.01216		687	9.97281e-05	0.01326		687	-0.000111348	0.01322
686	8.17462e-05	0.01242		686	-7.55954e-05	0.01255		686	0.00010105	0.01365		686	-0.000121137	0.0136
685	8.51136e-05	0.01278		685	-8.9241e-05	0.01294		685	0.000105823	0.01408		685	-0.000116817	0.01404
684	8.24421e-05	0.01316		684	-9.41697e-05	0.01331		684	0.000110585	0.0145		684	-0.000133195	0.01447
683	8.84149e-05	0.01355		683	-9.76023e-05	0.01368		683	0.00010463	0.01494		683	-0.000144431	0.01493
682	8.78015e-05	0.01396		682	-9.58932e-05	0.01409		682	0.000110355	0.01538		682	-0.000137001	0.01536
681	9.54672e-05	0.01441		681	-9.86638e-05	0.01447		681	0.000106263	0.01581		681	-0.000127637	0.01573
680	9.31288e-05	0.01485		680	-9.84341e-05	0.01488		680	0.000121779	0.01626		680	-0.000134037	0.01619
679	9.14825e-05	0.01531		679	-9.60765e-05	0.01532		679	0.000119511	0.01676		679	-0.000137963	0.01665
678	0.000102884	0.01576		678	-9.78522e-05	0.01579		678	0.000115823	0.0172		678	-0.000132139	0.01711
677	0.000104246	0.01622		677	-0.000109597	0.01629		677	0.000133951	0.01768		677	-0.000123328	0.01758
676	0.000107677	0.0167		676	-0.000113483	0.01678		676	0.00013887	0.01815		676	-0.000133202	0.01808
675	0.000104888	0.01724		675	-0.00011316	0.01729		675	0.000149312	0.01869		675	-0.000126806	0.01859
674	0.000103847	0.01775		674	-0.000118827	0.01784		674	0.000150019	0.01926		674	-0.000122337	0.01915
673	0.000111576	0.01822		673	-0.000116577	0.01837		673	0.00015461	0.01987		673	-0.000143239	0.01975
672	0.000109826	0.01879		672	-0.00012003	0.0189		672	0.000165837	0.0204		672	-0.000148524	0.02034
671	0.000106222	0.01934		671	-0.000128579	0.01946		671	0.000155737	0.02105		671	-0.000165155	0.02098
670	0.000114633	0.01991		670	-0.000139023	0.02005		670	0.000158855	0.02167		670	-0.000168921	0.02157
669	0.000134531	0.02046		669	-0.000148462	0.02063		669	0.000165424	0.02233		669	-0.000155164	0.02222
668	0.000151219	0.02103		668	-0.000160222	0.02119		668	0.000198812	0.02297		668	-0.000171211	0.02286
667	0.000147809	0.02162		667	-0.000160183	0.02181		667	0.00020121	0.02365		667	-0.000181665	0.02351
666	0.000157147	0.0223		666	-0.000163841	0.02247		666	0.000215907	0.02433		666	-0.000178815	0.02421
665	0.000155079	0.02296		665	-0.000171041	0.02314		665	0.000233099	0.02504		665	-0.000184828	0.02489
664	0.000165167	0.02366		664	-0.000174301	0.02376		664	0.000263004	0.02577		664	-0.000194182	0.02559
663	0.000160282	0.02442		663	-0.000166078	0.02448		663	0.000264079	0.02651		663	-0.000202047	0.02634
662	0.000159357	0.02515		662	-0.000156757	0.02522		662	0.000269361	0.02724		662	-0.000220723	0.02713
661	0.000160097	0.02592		661	-0.000156824	0.02597		661	0.000214204	0.02801		661	-0.000197292	0.02794
660	0.000163289	0.02676		660	-0.000161443	0.0267		660	0.000213941	0.02884		660	-0.000212796	0.02872
659	0.000177764	0.0275		659	-0.000176732	0.02746		659	0.000220479	0.02968		659	-0.000206635	0.02952
658	0.000194062	0.0283		658	-0.000179134	0.02828		658	0.000222804	0.03056		658	-0.000213919	0.03039
657	0.000180118	0.0291		657	-0.000187331	0.02906		657	0.000210943	0.03144		657	-0.000225502	0.03127
656	0.000180024	0.02993		656	-0.000211181	0.02993		656	0.000236984	0.03237		656	-0.000224722	0.03219
655	0.000189276	0.03079		655	-0.000203377	0.0308		655	0.000233262	0.03327		655	-0.000282901	0.0331
654	0.000200432	0.0317		654	-0.000213468	0.03172		654	0.000281094	0.0342		654	-0.000315153	0.03406
653	0.000209333	0.03265		653	-0.000206967	0.03268		653	0.000277875	0.03516		653	-0.000321135	0.03506
652	0.00018672	0.03362		652	-0.000218852	0.03362		652	0.000271461	0.03615		652	-0.000346702	0.03608
651	0.000194076	0.0346		651	-0.000225725	0.03461		651	0.000283007	0.03717		651	-0.000355761	0.0371
650	0.000220044	0.0356		650	-0.000227224	0.03556		650	0.000316016	0.03819		650	-0.0003716	0.03815
649	0.000236494	0.03661		649	-0.000228829	0.03653		649	0.000352232	0.03926		649	-0.000377499	0.03919
648	0.000227414	0.03766		648	-0.00024425	0.03764		648	0.000363695	0.04041		648	-0.000374383	0.04033
647	0.000227728	0.03871		647	-0.000240129	0.03871		647	0.000367435	0.04158		647	-0.000369707	0.04147
646	0.000232136	0.03986		646	-0.000260688	0.03983		646	0.000366302	0.04282		646	-0.000378921	0.04265
645	0.0002589	0.04096		645	-0.000251392	0.04097		645	0.000342974	0.04403		645	-0.00040874	0.04387
644	0.000266585	0.04217		644	-0.000261849	0.04225		644	0.000352654	0.04529		644	-0.000415981	0.04513
643	0.000250382	0.04341		643	-0.000278182	0.04352		643	0.000372884	0.04661		643	-0.00044602	0.04647
642	0.000241173	0.04467		642	-0.000279815	0.0448		642	0.000375539	0.04793		642	-0.000428826	0.04782
641	0.000278071	0.04597		641	-0.000304081	0.04607		641	0.000413342	0.04928		641	-0.000427838	0.04915
640	0.000269693	0.04733		640	-0.00032429	0.04742		640	0.000418444	0.05064		640	-0.000436101	0.05058
639	0.000283549	0.04866		639	-0.000333505	0.04875		639	0.000459628	0.05203		639	-0.00044954	0.05201
638	0.000274106	0.05011		638	-0.000349479	0.05016		638	0.000494806	0.05351		638	-0.000433021	0.05346
637	0.000292893	0.05152		637	-0.000355373	0.05154		637	0.000498618	0.05499		637	-0.000476408	0.05493
636	0.000311424	0.05299		636	-0.000357834	0.05296		636	0.000491533	0.05652		636	-0.000478877	0.05649
635	0.000330733	0.05449		635	-0.000365135	0.05441		635	0.000484237	0.05814		635	-0.000514886	0.05804
634	0.000349177	0.05605		634	-0.000368051	0.05589		634	0.000466422	0.05982		634	-0.000535695	0.05966
633	0.000362643	0.05763		633	-0.000368637	0.05749		633	0.000489056	0.06149		633	-0.00054223	0.06134
632	0.000383715	0.0592		632	-0.00036842	0.05908		632	0.000511995	0.06318		632	-0.000531974	0.06303
631	0.000405707	0.06083		631	-0.00038722	0.06077		631	0.000517109	0.06491		631	-0.000580639	0.06481
630	0.000410187	0.06255		630	-0.000404284	0.06256		630	0.000561451	0.06679		630	-0.000551775	0.06666
629	0.000425343	0.06431		629	-0.000428019	0.06436		629	0.000652141	0.06863		629	-0.000582182	0.06852
628	0.000441651	0.0661		628	-0.0004328	0.06623		628	0.000655218	0.07049		628	-0.000595228	0.07046
627	0.000465418	0.06795		627	-0.000450982	0.06805		627	0.000699602	0.07236		627	-0.000571531	0.07237
626	0.000490978	0.06983		626	-0.00045613	0.06989		626	0.000732518	0.07428		626	-0.00065685	0.0743
625	0.000532284	0.07184		625	-0.000458969	0.07182		625	0.000733407	0.07628		625	-0.000654982	0.07629
624	0.000534595	0.07385		624	-0.000462392	0.0738		624	0.000735042	0.07842		624	-0.000648955	0.07834
623	0.000553598	0.07593		623	-0.000462255	0.07585		623	0.00072663	0.0805		623	-0.000687946	0.08045
622	0.00057522	0.07807		622	-0.000481623	0.07797		622	0.000720985	0.08276		622	-0.000701171	0.08268
621	0.000575754	0.08028		621	-0.000473688	0.08021		621	0.000741963	0.0851		621	-0.000746755	0.08497
620	0.000553298	0.08256		620	-0.000480301	0.08252		620	0.000739655	0.08761		620	-0.000782054	0.08734
619	0.000553645	0.08495		619	-0.000492547	0.08492		619	0.000782363	0.09025		619	-0.000798966	0.08987
618	0.000551429	0.08729		618	-0.000522254	0.08735		618	0.000805552	0.09272		618	-0.000842869	0.09241
617	0.000575278	0.08977		617	-0.000555034	0.08988		617	0.000895818	0.09539		617	-0.0008487	0.09499
616	0.000559868	0.09215		616	-0.000559449	0.09234		616	0.000922285	0.09804		616	-0.000881479	0.09755
615	0.000573126	0.09461		615	-0.000590448	0.09479		615	0.000936468	0.10065		615	-0.000906448	0.10014
614	0.000585635	0.09713		614	-0.000618776	0.09729		614	0.000995693	0.10328		614	-0.000929279	0.10279
613	0.000590068	0.09965		613	-0.000633689	0.0998		613	0.00101	0.10583		613	-0.000944276	0.10533
612	0.000581713	0.10225		612	-0.000658614	0.10239		612	0.00101	0.10846		612	-0.000915637	0.10804
611	0.000601561	0.10484		611	-0.000671491	0.10498		611	0.00105	0.11122		611	-0.000973787	0.11079
610	0.000636798	0.10758		610	-0.000671111	0.10763		610	0.00101	0.11402		610	-0.00103	0.11363
609	0.000678876	0.11038		609	-0.000698308	0.11053		609	0.00104	0.11694		609	-0.00107	0.11661
608	0.000698505	0.11339		608	-0.000730958	0.11356		608	0.00104	0.12004		608	-0.00104	0.11976
607	0.000743183	0.11646		607	-0.000747612	0.11662		607	0.00108	0.12331		607	-0.001	0.12301
606	0.000782061	0.11957		606	-0.000758921	0.11969		606	0.0011	0.12659		606	-0.00108	0.12628
605	0.000829363	0.12275		605	-0.000791366	0.12295		605	0.00114	0.12989		605	-0.00108	0.12963
604	0.000845795	0.12605		604	-0.000854112	0.12617		604	0.00119	0.1332		604	-0.00113	0.13299
603	0.000844024	0.12945		603	-0.000886787	0.12945		603	0.00127	0.13668		603	-0.00115	0.1364
602	0.000892757	0.13287		602	-0.00091456	0.13288		602	0.00132	0.14019		602	-0.00121	0.13993
601	0.000899338	0.13627		601	-0.000935323	0.13634		601	0.0014	0.14376		601	-0.00125	0.14356
600	0.000892876	0.1397		600	-0.000952582	0.13983		600	0.00142	0.14736		600	-0.00137	0.14718
599	0.000917621	0.14333		599	-0.00102	0.14355		599	0.00146	0.1511		599	-0.0014	0.15094
598	0.000908622	0.147		598	-0.00104	0.14707		598	0.0015	0.15485		598	-0.00146	0.15467
597	0.000968215	0.15071		597	-0.00106	0.15079		597	0.00155	0.15878		597	-0.00147	0.15855
596	0.00102	0.1544		596	-0.00108	0.15448		596	0.00158	0.16262		596	-0.0015	0.16245
595	0.001	0.15831		595	-0.00111	0.15834		595	0.0016	0.16667		595	-0.00159	0.16644
594	0.00105	0.16214		594	-0.00113	0.16218		594	0.00168	0.17072		594	-0.00166	0.17034
593	0.00111	0.16622		593	-0.00117	0.16623		593	0.00172	0.17493		593	-0.00168	0.17446
592	0.00114	0.17026		592	-0.00121	0.17027		592	0.00177	0.17922		592	-0.00176	0.17865
591	0.0012	0.17452		591	-0.00125	0.17462		591	0.00179	0.18372		591	-0.00178	0.18304
590	0.00122	0.17868		590	-0.00126	0.17897		590	0.00178	0.188		590	-0.0018	0.18744
589	0.00127	0.18306		589	-0.00127	0.18346		589	0.00178	0.19251		589	-0.00181	0.19204
588	0.00133	0.18734		588	-0.00131	0.1878		588	0.00181	0.1969		588	-0.00184	0.19654
587	0.00134	0.19191		587	-0.00137	0.19232		587	0.0018	0.20146		587	-0.00186	0.20129
586	0.00137	0.19658		586	-0.00138	0.19695		586	0.00187	0.20627		586	-0.0019	0.20605
585	0.00146	0.20123		585	-0.00142	0.20149		585	0.00188	0.21082		585	-0.00192	0.21074
584	0.00147	0.20598		584	-0.00151	0.20619		584	0.00196	0.21581		584	-0.002	0.21575
583	0.00154	0.2109		583	-0.00155	0.2111		583	0.00211	0.22094		583	-0.00206	0.22073
582	0.00158	0.21601		582	-0.0016	0.21619		582	0.00217	0.22623		582	-0.00215	0.22597
581	0.00161	0.22121		581	-0.00164	0.22123		581	0.0022	0.23157		581	-0.00221	0.23108
580	0.00169	0.22658		580	-0.00171	0.22665		580	0.00229	0.23707		580	-0.00225	0.23648
579	0.00177	0.23175		579	-0.00175	0.23194		579	0.00239	0.24236		579	-0.00231	0.24173
578	0.00181	0.23691		578	-0.00176	0.23714		578	0.00247	0.24788		578	-0.00238	0.24717
577	0.00187	0.24235		577	-0.00181	0.24256		577	0.00249	0.25335		577	-0.0024	0.25265
576	0.00191	0.24761		576	-0.00185	0.24783		576	0.00252	0.25892		576	-0.00246	0.25812
575	0.00197	0.25307		575	-0.00192	0.25337		575	0.0026	0.26458		575	-0.00255	0.26374
574	0.00202	0.25854		574	-0.00199	0.25886		574	0.00273	0.27003		574	-0.00261	0.26924
573	0.00205	0.26401		573	-0.00205	0.26424		573	0.00277	0.27555		573	-0.00271	0.27488
572	0.00207	0.26969		572	-0.00209	0.26981		572	0.00272	0.2813		572	-0.00282	0.28077
571	0.00211	0.27546		571	-0.00214	0.27563		571	0.00281	0.28698		571	-0.00293	0.28682
570	0.00213	0.28156		570	-0.00219	0.28171		570	0.00288	0.29301		570	-0.00299	0.29288
569	0.00215	0.28771		569	-0.00227	0.28791		569	0.00302	0.2992		569	-0.00303	0.29911
568	0.00216	0.29387		568	-0.00228	0.29367		568	0.00311	0.30542		568	-0.00314	0.30512
567	0.00222	0.30006		567	-0.00231	0.29975		567	0.00309	0.31173		567	-0.00323	0.31151
566	0.00227	0.30639		566	-0.00237	0.30615		566	0.00323	0.31827		566	-0.00323	0.31802
565	0.00236	0.31278		565	-0.00242	0.3126		565	0.00333	0.32485		565	-0.0032	0.32442
564	0.00237	0.31906		564	-0.00247	0.31859		564	0.00336	0.33128		564	-0.0033	0.33049
563	0.00241	0.3253		563	-0.00249	0.32486		563	0.00345	0.33782		563	-0.00337	0.33722
562	0.00247	0.33147		562	-0.00254	0.33107		562	0.00353	0.34414		562	-0.00339	0.34365
561	0.00255	0.33746		561	-0.0026	0.33756		561	0.00351	0.3506		561	-0.00341	0.35007
560	0.00256	0.34372		560	-0.00267	0.3438		560	0.00365	0.3572		560	-0.00346	0.35641
559	0.00263	0.35002		559	-0.00274	0.35006		559	0.00375	0.36354		559	-0.00363	0.36283
558	0.00266	0.35603		558	-0.00276	0.3563		558	0.00383	0.36994		558	-0.00377	0.36915
557	0.00275	0.36249		557	-0.00284	0.36269		557	0.00396	0.37654		557	-0.00381	0.37558
556	0.00282	0.36877		556	-0.0029	0.36917		556	0.00401	0.38281		556	-0.00387	0.38185
555	0.00289	0.37533		555	-0.00294	0.37543		555	0.00397	0.38901		555	-0.00394	0.3881
554	0.00297	0.3818		554	-0.00301	0.38169		554	0.00413	0.39544		554	-0.00403	0.39466
553	0.00303	0.38806		553	-0.00309	0.388		553	0.00413	0.40175		553	-0.00412	0.40086
552	0.0031	0.3942		552	-0.00317	0.39403		552	0.0042	0.40795		552	-0.0042	0.40696
551	0.00316	0.40042		551	-0.00322	0.40009		551	0.00427	0.41398		551	-0.0043	0.41287
550	0.00321	0.40646		550	-0.00324	0.40614		550	0.00431	0.42012		550	-0.00441	0.41886
549	0.00321	0.41261		549	-0.00331	0.41213		549	0.00443	0.42624		549	-0.00449	0.42492
548	0.00333	0.41827		548	-0.00337	0.41818		548	0.00459	0.43201		548	-0.00462	0.43088
547	0.00337	0.42433		547	-0.00344	0.42422		547	0.00463	0.4377		547	-0.00462	0.4368
546	0.00341	0.43027		546	-0.00344	0.43014		546	0.00471	0.44351		546	-0.00466	0.44283
545	0.00349	0.43593		545	-0.00349	0.43591		545	0.00473	0.44908		545	-0.00472	0.44876
544	0.00355	0.44165		544	-0.00357	0.44178		544	0.00476	0.45493		544	-0.00478	0.45466
543	0.00368	0.44748		543	-0.0036	0.44743		543	0.00473	0.46052		543	-0.00481	0.46039
542	0.00373	0.45308		542	-0.00368	0.45309		542	0.00479	0.46614		542	-0.00487	0.46579
541	0.00373	0.45855		541	-0.00368	0.45839		541	0.00491	0.47163		541	-0.00498	0.47097
540	0.00376	0.46356		540	-0.00374	0.46359		540	0.00508	0.47659		540	-0.00508	0.47587
539	0.00384	0.46835		539	-0.00376	0.46853		539	0.00514	0.48146		539	-0.00523	0.48073
538	0.00387	0.47306		538	-0.00377	0.47315		538	0.00527	0.48606		538	-0.00525	0.48531
537	0.00393	0.47766		537	-0.00379	0.47758		537	0.00524	0.48994		537	-0.00527	0.48955
536	0.00392	0.48202		536	-0.00384	0.48162		536	0.00529	0.49392		536	-0.00537	0.49377
535	0.00402	0.48597		535	-0.00385	0.48551		535	0.00549	0.49763		535	-0.00543	0.49744
534	0.00406	0.48967		534	-0.00383	0.48935		534	0.00556	0.50123		534	-0.00555	0.50077
533	0.00406	0.49331		533	-0.00387	0.49284		533	0.00557	0.50465		533	-0.00557	0.50396
532	0.00412	0.49657		532	-0.00394	0.49597		532	0.00565	0.50753		532	-0.00553	0.50669
531	0.00418	0.49949		531	-0.00401	0.49901		531	0.00563	0.51056		531	-0.0057	0.50913
530	0.00416	0.50179		530	-0.00412	0.50142		530	0.00569	0.51308		530	-0.00582	0.51145
529	0.00415	0.50404		529	-0.0041	0.50374		529	0.00574	0.51532		529	-0.00571	0.51373
528	0.00416	0.50604		528	-0.00418	0.50565		528	0.00572	0.51702		528	-0.0057	0.51553
527	0.00421	0.50764		527	-0.00425	0.50693		527	0.00575	0.51829		527	-0.0057	0.51709
526	0.00424	0.50898		526	-0.00431	0.5081		526	0.0057	0.51919		526	-0.0058	0.51811
525	0.00424	0.50986		525	-0.00427	0.50895		525	0.00578	0.51957		525	-0.0058	0.51877
524	0.00423	0.51031		524	-0.00425	0.50955		524	0.0058	0.51955		524	-0.00581	0.5193
523	0.00425	0.51061		523	-0.00427	0.50983		523	0.00587	0.51953		523	-0.00575	0.51909
522	0.00429	0.51028		522	-0.00426	0.50971		522	0.00582	0.51887		522	-0.0058	0.51855
521	0.00433	0.50939		521	-0.00428	0.50901		521	0.00576	0.51801		521	-0.00583	0.51781
520	0.00434	0.50816		520	-0.00427	0.50834		520	0.00573	0.51685		520	-0.00583	0.51654
519	0.0043	0.50663		519	-0.00429	0.50702		519	0.00561	0.5152		519	-0.00577	0.51502
518	0.00425	0.50482		518	-0.00431	0.5049		518	0.0057	0.51317		518	-0.00578	0.51286
517	0.00423	0.50258		517	-0.00431	0.50232		517	0.00566	0.51083		517	-0.0057	0.51028
516	0.00421	0.5001		516	-0.00426	0.49967		516	0.00564	0.50793		516	-0.00576	0.50737
515	0.00414	0.49713		515	-0.00426	0.49683		515	0.00562	0.50466		515	-0.00566	0.50421
514	0.00408	0.49407		514	-0.00421	0.49348		514	0.00553	0.50076		514	-0.00556	0.50014
513	0.00403	0.49048		513	-0.00413	0.48954		513	0.00554	0.49633		513	-0.00554	0.49603
512	0.00403	0.48637		512	-0.00408	0.48535		512	0.00547	0.49154		512	-0.00541	0.49139
511	0.004	0.48167		511	-0.004	0.48088		511	0.00541	0.48638		511	-0.0053	0.48641
510	0.00392	0.4765		510	-0.00391	0.47577		510	0.00533	0.48094		510	-0.00533	0.48061
509	0.00388	0.47071		509	-0.00385	0.4701		509	0.00517	0.47512		509	-0.00514	0.47446
508	0.00382	0.46492		508	-0.00379	0.46368		508	0.00513	0.46878		508	-0.00509	0.4681
507	0.00378	0.45848		507	-0.00373	0.45708		507	0.0051	0.46244		507	-0.00497	0.46135
506	0.0037	0.45154		506	-0.00372	0.45029		506	0.00495	0.4554		506	-0.00486	0.45409
505	0.0036	0.44423		505	-0.0037	0.44302		505	0.00483	0.44824		505	-0.00479	0.44678
504	0.00363	0.43693		504	-0.00369	0.4356		504	0.0048	0.44067		504	-0.00471	0.43916
503	0.00352	0.4294		503	-0.00369	0.42806		503	0.00475	0.43258		503	-0.00458	0.43141
502	0.00346	0.42138		502	-0.00361	0.41998		502	0.00468	0.4243		502	-0.00452	0.42336
501	0.00345	0.41297		501	-0.00354	0.41179		501	0.00452	0.41559		501	-0.00454	0.41498
500	0.00336	0.40442		500	-0.00347	0.40328		500	0.0044	0.40658		500	-0.00439	0.4063
499	0.00331	0.39536		499	-0.00335	0.39443		499	0.00434	0.39736		499	-0.00426	0.39731
498	0.00325	0.38616		498	-0.00323	0.38527		498	0.00429	0.3879		498	-0.0042	0.38779
497	0.00315	0.37639		497	-0.00313	0.37573		497	0.00416	0.37798		497	-0.0041	0.37792
496	0.00305	0.36664		496	-0.00301	0.36612		496	0.00405	0.36811		496	-0.004	0.36797
495	0.00294	0.35647		495	-0.00297	0.35611		495	0.00385	0.35747		495	-0.00392	0.35764
494	0.00287	0.34568		494	-0.00288	0.34533		494	0.00371	0.34653		494	-0.00374	0.34669
493	0.00278	0.33491		493	-0.00277	0.33442		493	0.00362	0.33553		493	-0.00368	0.33566
492	0.00268	0.32391		492	-0.00272	0.32334		492	0.00347	0.32431		492	-0.00362	0.32425
491	0.00257	0.31276		491	-0.00265	0.31228		491	0.00329	0.31305		491	-0.00353	0.31304
490	0.00247	0.30196		490	-0.00254	0.30123		490	0.00316	0.30197		490	-0.00347	0.30201
489	0.00238	0.29109		489	-0.00247	0.29039		489	0.00307	0.29115		489	-0.0033	0.29102
488	0.0023	0.28002		488	-0.00234	0.27922		488	0.00302	0.28004		488	-0.00317	0.27977
487	0.00224	0.2691		487	-0.00222	0.26825		487	0.00293	0.26889		487	-0.00309	0.26881
486	0.00212	0.25811		486	-0.00218	0.25745		486	0.00281	0.25797		486	-0.00299	0.25769
485	0.00203	0.247		485	-0.00205	0.24631		485	0.00271	0.24677		485	-0.00279	0.24654
484	0.00193	0.23583		484	-0.00193	0.23518		484	0.00254	0.23562		484	-0.00264	0.23537
483	0.00179	0.22443		483	-0.00183	0.22393		483	0.00241	0.22424		483	-0.00242	0.22407
482	0.00171	0.21346		482	-0.00174	0.21317		482	0.00225	0.21333		482	-0.00228	0.21322
481	0.00159	0.20271		481	-0.00166	0.20256		481	0.00207	0.2026		481	-0.00214	0.2025
480	0.00147	0.19211		480	-0.00156	0.19213		480	0.00189	0.19211		480	-0.00197	0.19197
479	0.0014	0.18173		479	-0.00147	0.18171		479	0.00181	0.18167		479	-0.00179	0.18172
478	0.00129	0.17151		478	-0.00136	0.17145		478	0.00168	0.1715		478	-0.00164	0.17159
477	0.00123	0.16166		477	-0.00126	0.16142		477	0.00159	0.16154		477	-0.00155	0.16173
476	0.00117	0.15182		476	-0.00115	0.15146		476	0.00147	0.1516		476	-0.00147	0.15184
475	0.00113	0.14264		475	-0.00106	0.14225		475	0.00141	0.14245		475	-0.00134	0.14261
474	0.00105	0.13349		474	-0.000975937	0.133		474	0.00135	0.13334		474	-0.00124	0.1335
473	0.000962098	0.12462		473	-0.000883464	0.12421		473	0.00123	0.12457		473	-0.00117	0.12468
472	0.00088224	0.11633		472	-0.00084615	0.11587		472	0.00108	0.11644		472	-0.00107	0.11642
471	0.000824238	0.10807		471	-0.000762269	0.10769		471	0.00098654	0.1083		471	-0.000994436	0.10839
470	0.000738394	0.10001		470	-0.000716723	0.09967		470	0.000883841	0.10031		470	-0.000912084	0.10036
469	0.000682261	0.09246		469	-0.000662187	0.09214		469	0.000839298	0.09285		469	-0.000874013	0.09286
468	0.000590993	0.08507		468	-0.000611464	0.08475		468	0.000749172	0.08559		468	-0.000817162	0.08558
467	0.000545311	0.07834		467	-0.000571427	0.07797		467	0.000668097	0.07889		467	-0.000733261	0.07883
466	0.000503549	0.07201		466	-0.000513523	0.07165		466	0.000632883	0.07256		466	-0.000701214	0.07254
465	0.000455328	0.06602		465	-0.00046894	0.06567		465	0.000552533	0.06665		465	-0.000643185	0.06656
464	0.000399765	0.06037		464	-0.000447736	0.06007		464	0.000527379	0.06108		464	-0.000568815	0.061
463	0.000357481	0.05504		463	-0.000400406	0.0548		463	0.000441506	0.05587		463	-0.000535144	0.05582
462	0.000312729	0.05012		462	-0.000356487	0.04989		462	0.00041148	0.05097		462	-0.000468629	0.05101
461	0.000292369	0.04552		461	-0.000326272	0.04532		461	0.00037605	0.0465		461	-0.000417479	0.04648
460	0.000257738	0.04125		460	-0.000288004	0.04108		460	0.000345994	0.04229		460	-0.000375752	0.04233
459	0.000222165	0.0373		459	-0.000256364	0.0371		459	0.000313953	0.03841		459	-0.000319192	0.03846
458	0.000206559	0.03358		458	-0.000210192	0.03335		458	0.000312798	0.03472		458	-0.000281382	0.03482
457	0.000174318	0.03024		457	-0.000189022	0.03002		457	0.000268232	0.03146		457	-0.000254457	0.03158
456	0.000146384	0.02718		456	-0.000158822	0.02692		456	0.000229098	0.02844		456	-0.000225731	0.02849
455	0.00013118	0.02443		455	-0.00014429	0.02422		455	0.000193313	0.02575		455	-0.0001997	0.02582
454	0.000104308	0.02192		454	-0.000117847	0.02172		454	0.000170685	0.0233		454	-0.000166152	0.02332
453	9.75768e-05	0.01972		453	-0.00010246	0.01954		453	0.000140327	0.02117		453	-0.000143338	0.02121
452	8.17902e-05	0.01773		452	-0.000103405	0.0176		452	0.000102215	0.0192		452	-0.000109172	0.01927
451	6.44315e-05	0.01595		451	-8.72102e-05	0.01587		451	9.71833e-05	0.01753		451	-8.85775e-05	0.01751
450	6.17558e-05	0.01432		450	-7.50519e-05	0.01426		450	7.70093e-05	0.01599		450	-6.44141e-05	0.0159
449	5.70425e-05	0.01284		449	-6.0587e-05	0.01278		449	6.23645e-05	0.01451		449	-4.21971e-05	0.0145
448	4.63246e-05	0.01149		448	-4.71752e-05	0.01145		448	4.11736e-05	0.01321		448	-3.89141e-05	0.0132
447	3.85855e-05	0.01027		447	-4.37188e-05	0.01027		447	3.87161e-05	0.01203		447	-3.86617e-05	0.01206
446	3.2774e-05	0.00918		446	-2.99524e-05	0.00917		446	5.83365e-05	0.01095		446	-4.08385e-05	0.01097
445	2.63414e-05	0.0082		445	-2.58533e-05	0.00815		445	5.08349e-05	0.00998		445	-2.87381e-05	0.01003
444	2.45401e-05	0.00737		444	-1.64442e-05	0.00729		444	2.51919e-05	0.00913		444	-3.36733e-05	0.0092
443	1.69271e-05	0.00666		443	-1.64962e-05	0.00658		443	9.68895e-06	0.00839		443	-2.85143e-05	0.00846
442	1.15505e-05	0.00602		442	-1.25899e-05	0.00597		442	1.66546e-06	0.00779		442	-2.90871e-05	0.00783
441	6.96512e-06	0.00543		441	-2.05071e-05	0.00539		441	-6.30018e-06	0.00723		441	-1.87892e-05	0.00726
440	6.30658e-06	0.00492		440	-1.66828e-05	0.00489		440	-9.05371e-06	0.00673		440	-1.06498e-05	0.00675
439	3.01998e-06	0.00447		439	-1.53801e-05	0.00447		439	-1.72934e-05	0.00631		439	-1.57108e-06	0.00633
438	-8.21262e-08	0.00406		438	-1.95432e-05	0.00405		438	-1.58726e-05	0.00594		438	-2.72945e-07	0.0059
437	6.12194e-07	0.00373		437	-1.80024e-05	0.0037		437	-6.77682e-06	0.00564		437	2.24793e-06	0.00557
436	2.70025e-06	0.0034		436	-1.68728e-05	0.00335		436	-8.31991e-06	0.00534		436	2.77414e-06	0.00525
435	-3.26811e-07	0.00313		435	-2.00059e-05	0.00305		435	1.40994e-06	0.00503		435	3.61833e-07	0.00493
434	2.50057e-06	0.00292		434	-1.32848e-05	0.00281		434	2.5145e-06	0.00472		434	6.90442e-06	0.00467
433	2.84552e-06	0.00269		433	-1.35813e-05	0.00258		433	-8.15619e-06	0.00458		433	5.03295e-06	0.00441
432	1.78745e-06	0.00251		432	-9.41168e-06	0.00236		432	-1.3361e-05	0.00437		432	3.60729e-06	0.00424
431	-1.7123e-06	0.00237		431	-6.97037e-06	0.00224		431	-9.05272e-06	0.00424		431	-3.48145e-06	0.00408
430	-3.51758e-06	0.00219		430	-6.75068e-06	0.00207		430	-1.1967e-05	0.0041		430	-1.7032e-06	0.00395
429	-3.98122e-06	0.00204		429	-9.93448e-06	0.00193		429	-1.00448e-05	0.00392		429	-8.53649e-07	0.00387
428	-4.85645e-06	0.0019		428	-8.81418e-06	0.00178		428	-1.06478e-05	0.00382		428	-6.84728e-06	0.00379
427	-3.29784e-06	0.00172		427	-5.10064e-06	0.00167		427	-9.35412e-06	0.00375		427	-1.44619e-05	0.00372
426	-8.82326e-06	0.0016		426	-4.65627e-06	0.00158		426	-2.82078e-06	0.00364		426	-1.02122e-05	0.00365
425	-9.53981e-06	0.00154		425	-4.57483e-06	0.00152		425	-5.00673e-06	0.00356		425	-1.40596e-05	0.00356
424	-8.19685e-06	0.00143		424	-5.81227e-06	0.00139		424	-2.60575e-06	0.00345		424	-9.8813e-06	0.0035
423	-1.0321e-05	0.00135		423	-6.31999e-06	0.00127		423	-1.50353e-06	0.00339		423	-4.4298e-06	0.00345
422	-9.23488e-06	0.00134		422	-5.71254e-06	0.00124		422	-4.90042e-06	0.00336		422	4.59142e-07	0.00339
421	-5.60066e-06	0.00129		421	-2.93749e-06	0.00119		421	-8.17271e-06	0.0033		421	8.68282e-06	0.00334
420	-3.48809e-06	0.00126		420	-5.9316e-06	0.00119		420	-5.17447e-06	0.00323		420	1.46991e-05	0.00321
419	-1.17215e-06	0.00118		419	-5.74009e-06	0.0011		419	-7.65536e-06	0.00316		419	1.31359e-05	0.00321
418	4.46768e-07	0.00112		418	-3.3872e-06	0.00102		418	-1.24685e-05	0.00313		418	1.06641e-05	0.00314
417	3.37482e-06	0.00113		417	-8.82131e-08	0.00104		417	-1.98565e-05	0.00312		417	1.47012e-05	0.00313
416	3.49258e-06	0.00105		416	-1.39524e-06	0.000996866		416	-2.29984e-05	0.00308		416	1.24937e-05	0.00309
415	6.43256e-06	0.001		415	-1.94252e-07	0.000927253		415	-1.94273e-05	0.00306		415	1.45704e-05	0.00309
414	5.74659e-06	0.000995253		414	9.31598e-07	0.000872042		414	-1.42017e-05	0.00305		414	3.03026e-06	0.00309
413	6.43662e-06	0.00097473		413	-1.90622e-06	0.000848		413	-1.45987e-05	0.00308		413	-6.48817e-06	0.00308
412	5.41609e-06	0.000949822		412	2.28303e-06	0.000851378		412	-1.33628e-05	0.00308		412	-7.62697e-06	0.00307
411	3.97373e-06	0.000914679		411	2.61046e-06	0.000814756		411	-1.91407e-05	0.0031		411	-6.41742e-06	0.00308
410	4.9838e-06	0.000875802		410	9.99563e-07	0.000814087		410	-1.52812e-05	0.0031		410	-1.24959e-05	0.00305
409	5.13307e-06	0.000891424		409	4.61841e-06	0.000784216		409	-1.19546e-05	0.00311		409	-1.64915e-05	0.00302
408	4.08796e-06	0.000832659		408	4.378e-06	0.000777217		408	-1.40014e-05	0.00314		408	-5.12234e-06	0.00299
407	6.22701e-07	0.00082493		407	6.44484e-06	0.000740185		407	-1.01097e-05	0.00313		407	3.85965e-07	0.00297
406	-6.98252e-07	0.000824778		406	5.15788e-06	0.000716042		406	-7.30093e-06	0.00312		406	4.58431e-06	0.00297
405	-2.35652e-06	0.000831445		405	4.81256e-06	0.000731078		405	-8.96282e-06	0.00313		405	8.58711e-06	0.00298
404	-8.52963e-07	0.000834306		404	3.52962e-06	0.000708223		404	-1.2809e-05	0.00312		404	4.62365e-06	0.00298
403	-4.15166e-06	0.000819444		403	4.79238e-06	0.000660712		403	-1.00801e-05	0.00307		403	7.02328e-06	0.00305
402	-5.52986e-06	0.000801012		402	2.28132e-06	0.000662865		402	1.05384e-06	0.00303		402	3.56495e-06	0.00308
401	-6.277e-06	0.000834526		401	1.33776e-06	0.000675198		401	-6.95952e-06	0.00302		401	-6.04422e-06	0.00315
400	-4.30392e-06	0.000813418		400	3.24314e-07	0.000704423		400	-8.05051e-06	0.00304		400	-2.74391e-06	0.00312
